# Supplementary material for: Substrate specificity and protein stability drive the divergence of plant-specific DNA methyltransferases
Source: Sci Adv. 2024 Nov 6;10(45):eadr2222. doi: 10.1126/sciadv.adr2222 (PMC11540031; doi:10.1126/sciadv.adr2222)
Supplement: Supplementary file 2 — Data S1 to S3 [file sciadv.adr2222_data_s1_to_s3.zip]

Archive with 3 entries (3 files):
- adr2222_data_S1.xlsx
- adr2222_data_S2.xlsx
- adr2222_data_S3.xlsx
