# Supplementary material for: Substrate specificity and protein stability drive the divergence of plant-specific DNA methyltransferases
Source: Sci Adv. 2024 Nov 6;10(45):eadr2222. doi: 10.1126/sciadv.adr2222 (PMC11540031; doi:10.1126/sciadv.adr2222)
Supplement: Supplementary file 2 — Data S1 to S3 [file sciadv.adr2222_data_s1_to_s3.zip › adr2222_data_S1.xlsx]

## Sheet: CMT protein sequences
Data S1. CMT3 and CMT2 protein sequences from various species
Group	Species	Protein	ID	Source	N-terminus length	Sequence
Angiosperms_dicot	Arabidopsis thaliana	CMT3	AT1G69770	TAIR	90	MAPKRKRPATKDDTTKSIPKPKKRAPKRAKTVKEEPVTVVEEGEKHVARFLDEPIPESEAKSTWPDRYKPIEVQPPKASSRKKTKDDEKVEIIRARCHYRRAIVDERQIYELNDDAYVQSGEGKDPFICKIIEMFEGANGKLYFTARWFYRPSDTVMKEFEILIKKKRVFFSEIQDTNELGLLEKKLNILMIPLNENTKETIPATENCDFFCDMNYFLPYDTFEAIQQETMMAISESSTISSDTDIREGAAAISEIGECSQETEGHKKATLLDLYSGCGAMSTGLCMGAQLSGLNLVTKWAVDMNAHACKSLQHNHPETNVRNMTAEDFLFLLKEWEKLCIHFSLRNSPNSEEYANLHGLNNVEDNEDVSEESENEDDGEVFTVDKIVGISFGVPKKLL…
Angiosperms_dicot	Arabidopsis thaliana	CMT2	AT4G19020	TAIR	559	MLSPAKCESEEAQAPLDLHSSSRSEPECLSLVLWCPNPEEAAPSSTRELIKLPDNGEMSLRRSTTLNCNSPEENGGEGRVSQRKSSRGKSQPLLMLTNGCQLRRSPRFRALHANFDNVCSVPVTKGGVSQRKFSRGKSQPLLTLTNGCQLRRSPRFRAVDGNFDSVCSVPVTGKFGSRKRKSNSALDKKESSDSEGLTFKDIAVIAKSLEMEIISECQYKNNVAEGRSRLQDPAKRKVDSDTLLYSSINSSKQSLGSNKRMRRSQRFMKGTENEGEENLGKSKGKGMSLASCSFRRSTRLSGTVETGNTETLNRRKDCGPALCGAEQVRGTERLVQISKKDHCCEAMKKCEGDGLVSSKQELLVFPSGCIKKTVNGCRDRTLGKPRSSGLNTDDIHTSS…
Angiosperms_dicot	Arabis alpina	CMT3	AALP_AA6G031000	Ensembl Plants	128	MAPKRKSSSTKAESSGTLSKAKKQRNDAIEAVATKRKSSSSEGESSGSGSGSGSGSKRKSTRSSAVVEEEPVEVIDSDSIEPTARFLDEAIPDDEARLIWSDRYKPKVKVVKVVTKKTKNYDDEDNEEEFVLGRRHFRRAIVDETHIFELNDDAHVEAGVGVDPYICKIVEMFEGVDGELYFTAQWYYRAVDTVIELHETLINEKRVFISEIRNANPLNTLVKKLNISRIPLMANAEETFAATRNCDYYCDTKYHLPYSTFEALLPNAKMSSSESSTISNDIAVNGEAATSSDHAECSRVRDSQRTDATLLDLYCGCGAMSTGLCMGAQLAGLNLITKWAVDLNSHACRTMRHNHPETHVRNEATEDYLMLVKEWEKLCCHFCLRKMPNSEEYKTLYGM…
Angiosperms_dicot	Arabis alpina	CMT2	AALP_AA7G014200	Ensembl Plants	416	MRSTNGCQIRRSPRFTPVNGDFDNVCSVPVNGKFGSRKRKISSSDIDKKKSLENSEGLSFKDIAEIAKSLEMEIVAECGDKKDNGEGRIQVQGKKEVESDALSPSIKNSKQTRRSTRFTKGMENEREEDIGTCKEQEKPVGSRNQSGIVENGHGETLNMIENCGPALYGGKKVRGTEKLVQISENGSCCEGVKKFEGDGLDLSKEKLLNLPSGCIKLTVNGSRGKTSRKVRSSKLNTGDIHSGSLDVSENGSSNGLTMKTVLVEQESVEFSLQGKTSDCGDADMGTTEEIHANSTVVYLSVSDEKLAKKIKISAKYSSIKISNGDNLGQAASGSTLSSEENGPTSLDQNSPTQSTKGKGERVTRTAVRDKHEHSICFFIGEPIPCEEAQERWRWRYDLK…
Angiosperms_dicot	Brassica rapa	CMT3	Bra024340	Ensembl Plants	99	MAPKRKVPSTEVEISGPTSTRPKISPKAPVEVAAEPIRSRPKFKVELVVDSKKDPSWVLDEPIADSEARTTWPERYQVIQKKEVVPLPKKKKKKYVEEEEIFLARRHFRRAILDDSITYNLYDDAHVQSEEDEKPFICKIAEIFEGCDGKMYFTAQWFYRACDTVIQKHEEMIDDKRVFISDIKDVNSMGVLLNKLKILMIPLTENTEVTESCDYYCNMKYHLPFSTLEALQSSQCITPNQRTDATMLDLYCGCGAMSTGLCMGAQLSGLNLVTKWAVDTCEYAVQSIKYNHPETEVRNESAEDFLYLLKEWEKLCIHFSLIESADSEKYENLYGMSAVEEVKDGSDESDVKDGGEVFEVEKIVGIKKEEGGRLHLKVRWENYGPSHDTWEPIENLSNC…
Angiosperms_dicot	Brassica rapa	CMT2	Bra013370	Ensembl Plants	407	MLSPAKCESEDPTAQLDLLLSSPRSEPQRLSLLLSLPNPAEAEMSTSRRSTRINCNSPKEIGGGEGTNGKSGSSKRKISSAPVKKDSGGLSFEDIAKSLEIGVVSECRDKNDDAEGRSQVPAKRKVDCDDMKRSSSNKRTRRSARFSKGMEDEGEENLGEEPVPSIRSPRLSGTVENGLGLCGAKQVRGTEKLVQVSENGNSKKCEGDGFVSSKQELLGSTVNGSRVKSLGKHRSSDPNASGDHTSSLKISENGTSRRVVMTAALVEQESRQSRTSDCGADATVIYISDDDEEPPPAKDVQDSVEFLYTKSSNGDVLIQGASGCTLSSGGNGRQAPLDQNSPIKSTKGKGARVTRTAVREKHEHGSSFFIGEPIPCEEAKERWRWRYDLKEHKSKRRGQ…
Angiosperms_dicot	Gossypium raimondii	CMT3	B456_001G052000	Ensembl Plants	159	MPSTRRASNPMKDTDSTKNPTRSSQRNRKTVLEPENDEVIVVSEGENSEVSRGGKRKESSASGAGNNAKKSKPSVAKMTPLDTENGEAMVVDGTENGSKTTPKNSKKTKTDVAVNEDKEETKFLGEPVDDEEARRRWPKRYQGKGAKKVISKSSNGDSEEIIQARRHYTQAKVDGCMIFNLYDDAHVKAEDGEDCYICKIVEMFEAVDGDLYFTAQWFYRAQDTVLKTLGHLIDKKRVFFSQIQDDNPLDCLVAKLNIAKVSLNVDLEAKNKEIPSCDYYCDMLYTLEYSSFTNLPPEGKTNASEEASSTISDDSPDTVNGANSGSEDASLLDLYSGCGAMSTGLCLGANMAGLRLVTKWAVDINKYACESLQWNHPETTVRNESAEDFLALLKEWERL…
Angiosperms_dicot	Gossypium raimondii	CMT2	B456_004G180300	Ensembl Plants	441	MEPTENSDSDSKSQSLTLVTTGDDNVEQPLPLEICVPEEIAAGADDNKLLPRRSASIFQLLPIRSVFSRKSDIETVLERCLRRSPRNSALFVRESANVRPKAIVSLETEGCKRKIKESTTVEGKNLRRSPRFTTISAAAENKKVLSLSAKVMQSRSSKSQRFKLKNKGAKIMNIERTNGMGLRRSPRLTSAPPETKGRASKTIFKSSDKGSYSETRSSGKLNGKRLCLSKTEEADKGTFPLRHNETNLRLIIERQLRRSLKFSQATKNGSSDISVRRLDMDEVVFSEEKLLGISPSSMHATENGDSNASFREHRREMSDEKQLKTPSSLSTLLAEGDSAKVNSSSNRLSNSCDEQPSKKFKISSAESDMGTSDETFSKKAKGSSLSGKKKSQSKTDVIF…
Angiosperms_dicot	Populus trichocarpa	CMT3	POPTR_001G009600v3	Ensembl Plants	224	MPRKRQRSTASKPETSSSSPPKTRKMMSTTTAPKQSRLNEKKAEEEQSTASTRSRLKEKKAEKEQSKAAARSCLKEKKAAEEQLTTATRSRLMEKEAEEEQSTAPNRSRLREKKVKKEETEEVFLDAEEDDTNSIDEVGAKMGTDNGDSRSETKEKEKEKRGSGKTKKISTPEKAKEEDGTPARFVGNQVPDAEARKKWPHRYANKIKNKTPISKPSNSLDDSEEIIKARCHYKRAEVDGIIYNLYDDAHVQASDGEADYICRIIEMFESEDRTPHFTAQWYYRSTDTIIKDKYISDPKCVFFSEIRNDNPLDCLTRKLKIVRLALGVDSETRRAKTLNCDFYCDMLYLLPYSTFVKLPSENNTTAPESSSTISSDIDAAGVKFECDEVCESSGRRKSE…
Angiosperms_dicot	Populus trichocarpa	CMT2	POPTR_003G100000v3	Ensembl Plants	471	MKSSSSPTDSRKLTPLQVYESTSTSRRSPRLAPPNNNVPSKTPKSNKPKTTHISLRRSPRLEPTPASPQSVSRKKHSRNVSKTKCSARNVSVDRKIPSRSSRVGNSRMQNVAANRTVLLDSSALRRSPRLSSADMEIVVSERNASVVVADTARLRRSPRLANGYAEVAVSKVRTFLKRKRVSDEMSRSPRNQNGRLDVQFALVQSEKCSRFIVNEENERNCLKVECSSKDLSKGSPVACSSANAKLGCCEKRGCQSVLLTISDSEVGDSGEFEAKPLLLPWHGDNESQTGMVKCDDGSSVFEEEPLRMSPSFDFANENAVINESPIKSCKWSSALDGDGNFEVISCSSGIFDSNDACPSKRVKICEENSVSGMSDEKLLRRSPRTNSIVVTENGENKSG…
Angiosperms_dicot	Glycine max	CMT3	GLYMA_11G083600	Ensembl Plants	77	MAKRKTSDASDAQDDTVSLLPSQRNKAKHPNSNSNACFAGKPIPPAEALAKWPHRYPSEGKKKGSARTSKEATSENSEVMPARCHYRQAKVDGVVYNLYDDAYVKAEDGKPDYIARIVEMFETVDKEQCFTAQWFYRAEDTVIKNHGDLVDKKRIFISDVKDVNPLDCIVSKVKIYKKSPSVDLTSKKGKLPSCDYYYDMKYTVPYLTFSNIVNVKTESDASSTISSESGSNGCVSNANLANGKTTQNNSSGSSEWTLLDLYSGCGAMSTGLCFGASLAGIKLVTRWAVDINAHACESLKLNHPETQVRNEPAEDFLNLIKSWAKLCEEFALLGSERLDSDPDMDEDENEAVRKEESGNQSDSEEFEVEKLLAVCYGDPNDVKKPGLYFKVRWLGYASS…
Angiosperms_dicot	Glycine max	CMT2	XP_006599215.1	GeneBank	352	MKSPQHKNKTPKSRSDPQQQQKSNSLAVTVFRNAPDYYSCDPLIPLSTCLPASGTCAARMRLLPHADQALSLRRSPRFNSAPAAVDGGNAGSRKRKRSPETAATAAEEETSRRRSPRFSTPVKWQGSRGPELPLNAYLKDQNVDSNLHSDAKPIKNSHGKFFGEKHLRQCPGLDPSCEAYAEKLEVKLHGTLEPRRSPRLSSSNGNENTEINASQVKRTSKVVHQKKKNTKVISTYIELSNSPVEQHMCGIDDTKYLIRSSEAITSPSWTENGRTTSNSFALPESDDRPPRKKFNTSTSSTKECIDSENFPSFIGDPIPDDEAQKRWGWRYELKDKKCKDNMFKINEGEEDEIIANVKCHYAQAEIGNCIFSLGDCAFVKGEGEEKHVGKIIEFFQTTD…
Angiosperms_dicot	Vitis vinifera	CMT3	Vitvi06g00102	Ensembl Plants	205	MPTKRKAAAEESPSSEHRTSSRKTRRADLAGAPALRVSPRTCSKKGEMPEESRNVMCNGNGDVKVEAESLRSKPAVSSKQGKRGDLSGDSVSNVGTPEDGKFPAKESVSSERVSYLKKGKKQESGNVVCNGDGEVKVKAQISYVNGSLSKRKMKKEEVEEGDCRLVGEVIPDEEARQRWPERYEPKKKNTQASGSKSSKDKDDSEEIVKARCHYRQAEIDGRVIVNLNDDAHVKAGDNADHYICKIVELFVALDGTPYFTAQWFYRARDTVIKDHANLIDNKRVFFSEMRDDNPLDCLVQKLNIARVPHNLDLEARKLAISSCDYYYDMLYLLDYSSFIKLPPENSRVNSEALSTISSEANMDGSTCELKSDSEEVSQARERSLSEMTLLDLYSGCGAM…
Angiosperms_dicot	Vitis vinifera	CMT2	Vitvi02g01050	Ensembl Plants	697	MLNHNHARTQLRRSSRFSSSSSPTNAQNAGVAASPSAASSPSCQKKDQSLTLNCRACGEEEIFLNVEDMSSGRSPVNATPQREWLRNFKTKSLPLSLHENGNGEPVPLKTYDPNFSGGKHLRRSPRFISTPSATGDGFRKRKVNSGSPELSPSVIENSVSLRATDLKMWDAKRLRRSPRLSSSNSVQLQERFLTSLAEMKSPEHENSVSLQATDLKVGDGKCLRRSPRLSSCNSAQPQKRFLTSSAEMKSPELENSVSLRATDLKVWDGQCLRRSTKLSSSNSFQPQERFLTSLAEMKSPEHENSVSLRATDLKVGDGKCLRRSPRLSSSNSAQPQGRFLTSSAEMKSPELENSVSLSATDLKVWDGKCLRRSPRLSSSNSAQPQGRFLTSSAEMKSPE…
Angiosperms_dicot	Solanum lycopersicum	CMT3	Solyc01g006100.3.1	Ensembl Plants	121	MSSKRKASPADSSSDSSKRHALEVVKTVDIASDEVAEGFRDDDEFVEDRDIVCDSSIGESSGQKEVRRVAVRANEEQEGEFYGEIVLDSEARKKWPHRYILKDNVNINSASMSLNCQHDSDELIQAKCHFAQALVDNVIYKLGDDAYVKAAEDEDDYICKIVEFFQGVDDMKYFTAQWFYRAKDTVIKAHDQFIDKKRVFLSDIKDHNPLDCLVKKIKIVPISSNVSLQFKESLRLECDYYYDMKYLVPFSSFISLPSDVLSPDSESNSTISSDGDVVEVKEQKQEKKLLDLYSGCGGMSTGLCLGADVCDVKLVTKWTVDLNCYACDSLKANHPETEVRNESAEDFLLLLKEWEQLCASCSLLKSNTPTHPLLKVGDANVEDDDEGADDDDGGSGDED…
Angiosperms_dicot	Solanum lycopersicum	CMT2	XP_010324482.1	GeneBank	336	MAKKQNDSSRFSTNLTPSPQKDKPISSSSELALFYPQNEEPVPLIVFYPSSVRRRSSRFTTNKFSTSATEFMTKNRDTISPEKTVFLLPSPPTLAGKKTPAEVTRRSPRLVSLSARTTTAKEKGKKVNSRKSEGGIKQVELSRKRKPASCKMDEETRKSPRFNSDSSNGVQLALPEMSACGALSAGGRTGTKRELLALMTTTPANSSASRKRAARGSDSVNVGNNSRGSRRKDPVFAESPGTSVKITAESNSAGEKNLRSRKAQGSVNYNESKGSETKRIKSSAEKSVRKQKSNACFIGEPIDTEEAQQQWQWRYELKNRKTQRQGWKLNSGEEDEIILNVECHYAQAKVAGFIFNIGDCAFVKGEGKKKHIGRILEFFKTTEGEDYFRVQWFFRAEDT…
Angiosperms_dicot	Amaranthus hypochondriacus	CMT2	AHYPO_015652-RA	Phytozome	259	MHQSLRRSPRTFHSPQPANTMHERKNQDSKSDSAFDLFNNGAKSGQCSSSKMLNSSSKMVKCTKSRELALNSNSALKIDGKRKVDAKERSSASSKKSRRIDLENGEGLRRSSRFSASKSGLADEIEVELGENASLKLVKSGMKSPSLVMAEKLGEFDEDTVLRRSPRCLPSSLAINDECDEFELRSYSNRAKKKKVAPKVEPQEAKGKSKVKQNKENCFFIGEPVPEEEATQKWGWRYQLKNRRISSRSLTGNATEEDEPILEVKYHYTRAQINGCIFELGDCALIRGDDQTHIGKIVEFFQTLDGEDYFRVQWFYKPKDTVLKEATSFHDKKRIFYSCIMNDNLLPCIISKLNVKKVTPQLNMSSSFTEPSDFYYDMEYCLDYSTFRNLPTDVPVDGC…
Angiosperms_basal dicot	Aquilegia coerulea	CMT3	Aqcoe2G428400.1	Ensembl Plants	103	MSTSRALRPRKGKEKVEEIAPNIDALIDQHDPVKSKRKSKSDKASSSKQKKVKRDILDLECRFIGDPIPDEEARQLWPHRYIDLKKNEASTSKSKGKDDDDEEEENYAKCHFRQAEVDGCIYSLDDDAYVKGEKGEQEYIAKIVELFKTIDDRSLFSAQWFFKAEDTVIELHGDLVDEKRVFMSELKNDNPLDCITLKLNIVQVSPNVDLVAKKAAIPPCDFFFDMKYSPKYATFANAPQEGTGIDSETSSTISRDASSDGVISGTIVDCKKDSEMTLLDLYSGCGAMSTGLCLGAAASGVKLVTRWAVDVNEYACESLKWNHPETEVRNEDAGSFLSLLKEWRKLCQKFSLLDTNYSRTQPSDLMDDENDTAEYGPKPTSGEFEVGKLVGICYGDPNK…
Angiosperms_basal dicot	Aquilegia coerulea	CMT2	Aqcoe3G183100.1	Ensembl Plants	123	MAEKKILRSSPRLLNCSNSTSSVVIRSNLKADEEDKILRKSPRSSSSLSNSRSKSPPSKKKKIEEDSFTKKLRKNTSATNSCFLIGEPFPIEEAKNKWPWRYEEKGRKKKGRQLMTSNDDDDDLVLNVKCHYAQAEVEKCIFDLGDCAYVKGEEGAQNYVGRILEFFKTVEGEDYFRVQWFFRAEDTVMKEQADIHDKKRLFYSDLMNDNMLDCIVSKIKVIQLAPNVDLRSNSKSVASCDFYYDMKYSVEYSSFHTIVNDNSAESSDLSSSSGIETMDLHGPKPDLIDLPSCKANGSEITLLDLYSGCGGMSTGLCLGAKLSPINLVTRWALDYDKSACESLRLNHPETQIRNESAEDFLDLLKEWEKLCKRHGDGSGEKRRSLNLRAGRVGDSKVDA…
Angiosperms_monocot	Oryza sativa Japonica	CMT3	Os10t0104900-01	Ensembl Plants	155	MAPSSPSSAAAPTRTSTRKRAASASASAKATDEPSTKRTRRPKAETKPRKKKDEVKEEEKPPMEDDACGEEPDAEEMALGEEAEAEEAEAEQKQLDAPAPGVARKRVAQPSRVRHGSDGDHDPEFVGDPFPAKEARDKWPQRYQRNAATRRPDEEEDIKARCHYSSAKVDGTLYCLHDDVYVKAEEDKADYIGRITEFFEGTDHCHYFTCRWFFRAEDTVISSIMMENADDEKHDLKRVFLSEEKNDNVLDCIISKVKIVYIDPNMESEAKARRLADCDLYYDMSYTVAYSTFANIPLENGASGSDTASDISSDDVDSSKGKVVSDSEASSVGKATLLDLYSGCGGMSTGLCLGAALAGLNLETRWAVDFNSFACESLKYNHPRTEVRNEKADEFLALL…
Angiosperms_monocot	Oryza sativa Japonica	CMT2	LOC_Os05g13780.1	Ensembl Plants	660	MEASVSQIRRSPPRIEKRKKKNHNSLSGKAPPTRGNCDSLPPVWNAKSASECHWTRRLTSNYLSLVVVVVGEELPPCFAPPPMETPPPDPVSPPPPAADEGSPGGDDGAEDAGGFSAGLDSLWTALFGSPEELEPMWSPPRGFGVGAEFAAAEVEPEIMDVAGGPWDGAPWRSSGVVAGEGAATALVPPTAAAGFAEFEPAAPIDSYPAGAAAASLGDVPEVSALDSGVDCSPDPPPSSSPPVDFDARGFDPVADSAPAMESPLPPSVASSEANLDGRMLDCTLNSVPSPPLASPYEVGLGAEDPIKDSSPSVAWGTTMDAKDPEVDATCANGTALRRSRRIMKIKSAASSMPLNQNGDSSRASKRRVADSRKSRSSEGSKLPAFTGPISVNTVDLING…
Angiosperms_monocot	Zea mays	ZMET2/CMT3	Q9AXT8	UniProt	170	MAPSSPSPAAPTRVSGRKRAAKAEEIHQNKEEEEEVAAASSAKRSRKAASSGKKPKSPPKQAKPGRKKKGDAEMKEPVEDDVCAEEPDEEELAMGEEEAEEQAMQEEVVAVAAGSPGKKRVGRRNAAAAAGDHEPEFIGSPVAADEARSNWPKRYGRSTAAKKPDEEEELKARCHYRSAKVDNVVYCLGDDVYVKAGENEADYIGRITEFFEGTDQCHYFTCRWFFRAEDTVINSLVSISVDGHKHDPRRVFLSEEKNDNVLDCIISKVKIVHVDPNMDPKAKAQLIESCDLYYDMSYSVAYSTFANISSENGQSGSDTASGISSDDVDLETSSSMPTRTATLLDLYSGCGGMSTGLCLGAALSGLKLETRWAVDFNSFACQSLKYNHPQTEVRNEKAD…
Angiosperms_monocot	Sorghum bicolor	CMT3	Sobic.006G214000.1	Ensembl Plants	168	MAPSSPSPAAPTRVSGRKRAAKAEEIQEEEVVVASSAKRSRKAPSSGKKPKPTPKQAKPAKAARKKKGEAERKEPVEDDVCAEEPDEEELAMGEEEAEAAADEQAMQEEVAAVVAGSPGKKRVGRRSAAAGGDHEPEFVGNAVPAAEARSNWPKRYERSTAAKKPEEDEELNAKCHYRSAKVDNVVYCLGDDVYVKAGENEADYIGRITEFFEGTDRCHYFTCRWFFRAEDTVINSLVSINVDGHKHDPRRVFLSEEKNDNVLDCIISKVKIVHVDPNMDPKAKAQLIEHCDLYYDMSYSVAYSTFANISSENGQSGSETASGISSDDVDLEAPSSMPERTATLLDLYSGCGGMSTGLCLGAALSGLKLETRWAVDLNSFACQSLKYNHPQTEVRNEKA…
Angiosperms_monocot	Sorghum bicolor	CMT2	SORBI_3009G083900	Ensembl Plants	534	MPIHSGPDSSSPVPSPSCSPIPVALEERAPVVIPGSEPPLPLPVASSEAILEEGTLECTFNSVPSPPALPSSDRPDLGAEDGPNDWSSLLKVLSGSMPVIDMAATERPGDNAANCSMCMSDIATGDGTPLRSSPRIMAVKTKANAASLEHEIESSRASEHRLAVSRQISTSEGSQQPVSARLFEETTVASGKPVHLPDGVKPQGSPDIIDIYTSSTDVVVALPVVSKRSLKNKVVSIKTKANAASLEQEIESSRASKHRLAVSQQSTVSEGSQQPVSARLFEETTVSSGKPVHLPDGVKPQGSPEIVAIHCSSTDVVVALPVVSKRSLKNKVVSSSPRKTRSSSKVVVNSNRVSAVSQVMNCVPAVHKASSSIPPRKHKLASEKCLPNLERVDAMLHNS…
Angiosperms_monocot	Setaria italica	CMT3	Seita.9G479200.1	Ensembl Plants	232	MSPDPDAPPSPPPVAGAAATEPRRSSRKRFKSAAAIETEAEAEADIDRKILRGETRARQRRAGTEKPGPGASAIVAAEMEGAEAELDAADHGASRAQPRGKRRRSRAAKAKPRTRRRADKEKTKESAEAEEPAAADDDVCAEEPDSEEIAMEEEEAVAALEAEEEEEAGGEGSAEKVGARKRVARPSTERRVDGSVDNFVGEPMPDHEARQKWPERYMTKGSDSPSRRSGEDEELKARCHYRSANVDNVIYQLDDDVYVKAGPNEENYIGRITEFFKGLDQGSYFTCQWFFRTADTAISSKLLKVHDHKHDHKRVFLSEERNDNMIACIVSKIKIIHVDPNTAPQAKVQFTKDCDFYYDMSYSVAYSTFANLPADNDGVSSSAASNISDDAVDSSKETL…
Angiosperms_monocot	Setaria italica	CMT2	XP_004960649.1	GeneBank	553	MEPPPPDPASPPATGPAAEAPGDGAAEGDEAGGPGFSAELEPLWSQLFGDPADELEPMWSPPREFGVVGAGFAAAPEEVEAEDGDGDAEGPWDGAPWRSTGLVAGEGGVPPPAAAPSGFPEFVADPTEAASSGPALEVRPLDSDSAPPVPPCPPAPVALEVRAPELIPGCEPALPPPAASSEAKLEECTINSVPSPPAPPSPDGPELGAEDGYPSQKITSETMVVIGLTAVERPEINAASCSMPDALARDGASLRRSPRIVAIKAKANVASLEEKIDSPRASKLCLAVSGQSSISDGSRHSLSATSPEETTVTPIKPVDLLDGVKPQGSRDIVAMQSSSTDVVVALPVVSKKSSKNKAVPVSSPRKTRSASKVLVNSNRVSAVSPVINCGPTMHKAGSD…
Angiosperms_basal monocot	Ananas comosus	CMT3	Aco013381.1.mrna1	Ensembl Plants	153	MTTAAVEQRARRRRKREEPGAASAADPARAGAEEADPDAEEAGSDAGSKRRSGKRRRKAPAKKEAVGDDECAEELDEEEMEEEEEPREEERSEAPKKRVAQPRKHRSDDGDEDSEVCFVGDPIPDAEAKERWPERYKKKVWTTFVVNKRGDEDEDLKARCHYLKAKVDGIVYDLGDDVYVKAGDGEPDYIGRIVEFFEGRDHTLYFTAQWFFKAEDTVIKSHASIHDPKRVFLSDEKNDNILDCIVSKIRIVRVAPNIDLDAKKKAIPDCDLYYDMSYTLAYSMFTNLPPEKKRAGSETSSTISSEEAPNTSKAKSHSDSEEASSGEKNVIALLDLYSGCGAMSTGLCLGAALSGLNLQTRWAVDINSHACESLKLNHPRTEVRNEKAEDFLALLKEWE…
Angiosperms_basal monocot	Ananas comosus	CMT2	Aco015994.1.mrna1	Ensembl Plants	412	MDAEDLPSPIPLAILEPVEPFEPYSDSSSSSSSRRSGDPPSPAAAERRRPPRSNAEPIDPNGALRRSPRFSRSGARAPSSPQSGSSRGSRRSPRTLAILDPFDGDSSKSEGDPVGNNGVLRRSPRLLENGASAPRSAGNGPNSASRSSGPLSALPSPKARRRSSTDPSENNGDLVQSNGSLRRSPRFLNAEASAPSAGNSFSRRSRRTLPRPSQNSSKDNGAIVQANSHQRSPRFLKDGVLALTSPGNGSLRLSPRTLAILKPLVPCSMSPSRSPLNPSMDNEAILVHINGPRFLKSGAQAPSLGENGSLRRSPRFSTAESSPCSITTRSNGNQTAPSKSLALPPPKKLRVGLGTAAAPVGSSELKDANGDCFFVGDPVSDEEARRRWPHHYVNKGKGS…
Angiosperms_Magnoliids	Cassytha filiformis	CMT3	VYLQ_scaffold_2008272	OneKP	N/A	KRKTLAEKTKPSECSKKQKTTAADSNCFFIGAPVSEKEARERWAERYDSSEPKRAPAAHGKSDGDENATLKARFHYLQAQVDGAIYDLNDNAYVKGEEGQADYIGRIVEFFKAMDNKLYFTAQWFFKAEDTVIKDQSSMHDPRRVFLSNLKDVNLLDCIVSKICIVQTSPNVDLNQKERIISKCDFYYDMSYSLDYSTFANLSVENTMDGSETSTISSEPVSDTVLIDSKSDIPFSGHAFEKPEAKLLDMYSGCGAMSTGLCHGAKLAGINLVTGWAVDINKYACESLQKNHPTTQVRNESAEDFLMLLKEWEKLCKRFSLLGRKKSQNQASIATDAEDGDDDDEDKADLKEEFEVGKLVGICFGDPSEIGVRGLKFKVRWKGYGPSEDTWEPIEGLSK…
Angiosperms_Magnoliids	Cassytha filiformis	CMT2	VYLQ_scaffold_2053347	OneKP	N/A	AENAGFRTSPISEDKVLRRSPRSSSRSSSEASSIPSKPSKKAKLSHPTTTKKGKSKNACFFVGDPIPIEKARQLWPRRYEEKGKGYKRRNKTSIDDDDEEDLLLSIKCHYALASIVGCIIELGDCVYVKGQKRRPNYVGRILEFFETVDEDYYFTVQWFFRAEDTILKDRGAFLDEKRLFYSDLRNDNLLSCIVSRVKVIQVDSRLNAKSIPPCDFYYDMKYSVDYSTFCNISMNNLRTGNDEPYNFVGTVHASGVKIEPLIEELLVLSKAKESELKLLDLYSGCGAMSTGLCIGAKFAGINLVTRWAVDFNEAACETVKLNHPEIHVWNESAEDFFELLKEWKKLSKRYADNAVIRSNLRALEINDLKHEADSDNLSSEEYEVSRIVGICYGDPNDTG…
Basal Angiosperms_Austrobaileyales	Illicium floridanum	CMT3	VZCI_scaffold_2011527	OneKP	N/A	KKKKQKGAVAESFLIGDPFPVTEAVKRWPARYIKKNGKKGGRSVTEKQKSDDGEEILLDVKCHYKQAEVDGVIYELSDCAYVKGEADGSDYIGRIIEFFETTDGQQYFTAQWFFKSEDTVIKEDRYNLHDKRRVFYSDIRDDNLLECIISKLKIVQVAPNVDLEAKEKSIPSCDYYYDMSYSLQYSTFSNLRTESPNTSSNTSSTISSEAVAIGVTTETKSDNEDSFSGREFQKSELSLLDLYSGCGGMSTGLCHGGNLAGVNLVTRWAIDLNEHACESLKLNHPETEVRNEMADDFLDLLKEWPKLCKRFSLLGTERSLIAKARAEQEDDEEEDNSKVPPGEFEVSKLLGIRYGDPNKLGKRGLHFKVRWKGYGAADDTWEPIEGLSKCQEAIRDFVT…
Basal Angiosperms_Austrobaileyales	Illicium floridanum	CMT2	VZCI_scaffold_2008107	OneKP	N/A	SVSADPVKPVLVQGNNKKSRKGCFFASDSIPLEEARKRWPHRYEPKKNGSKTCKNDPSKGGDDDDDDIFLDVKCHYARADIVGRIFELGDCAYVKGKKKGPNYVGKILEFFETMDGQYYFTAQWFFRAEDTVIKDQSDFHDKRRLFSSDVKNDNLLECVVSKVKISQVIPNVDLRSKANSIPDCDFYYDMHYSWEYSTFCNIAADNSEDSSDISSSISSDTAHINKFEIKSHPKTISMNHKLGKSELTLLDLYSGCGGMSTGLCLGARLSGLNLVTRWAVDMNKHACESLKLNHPETEVRNESAGDFLELLKEWEKLCRRFAVNGAEKTRKSSSRISKADGAEKKNSNENSGIASEEYEVSSLLGVCFGDPDESGKHGLKFKVRWKGYGPGDDSWEPIE…
Basal Angiosperms_Nymphaeales	Nymphaea colorata	CMT3	NC8G0215590	GeneBank	128	MPRKVCTRNPHSAAAAEKSGFDSSARKRGRDAKEEPASTEDEECLETLFVDSEEEEEAMPLAKMMRVGEKGKTSGKKQNRKPASSGIYFTGEPILEEEAYRRWPHRYPAKRSGGKDRKLKQESSEGGEPVIYARRHFSQCEIDGVVFNLYDDAFVKGDDNGPDFIGRIVEFFEGPDGERYFNAQWFYRSEDTVIKDHANLIDKKRIFLSEIKDDNLLECIVSKVKIVQVCPNVDLLAKERKIPACDFYYDMSYSPVYSTFSKILPESSDSSSGSSSTLSSETKSDSEEPSVDSKMEKPVLSLLDLYAGCGGMSTGLCLGGRLSGVNLVTRWALDINEYACQSLQLNHPETQVRNESAEDFLALIKEWEKLCKRYHLLGTIKTQSENLVVDDNDDPEDED…
Basal Angiosperms_Amborellales	Amborella trichopoda	CMT3	AMTR_s00024p00193220	Ensembl Plants	133	MAAKKGVKRSRAVYGSSIAPSPCPTPLSEIGASEEEEAFLEDEEMEEMEEMEEMEEMGEMLAKKREPQRRKPTTASTSKASSKKARTSDEVPDSRLLGDPVPVSEAQRRWSHRYNKQKDKRGSTSSNGDNGGETALNVKCHYEQCEVDGCIYILNDSAIVKGEEGGEDYIGKIVELFETTDGQRYFTAQWFFKAQDTVIKEEAADFHDKKRVFYSDMKDDNLLDCIISKLHIVQVAPNVDLVAKAASIPPCDYYYDMSYSIPYSTFSNLKSDNLKFNSDSSTISSEAAVDGAEKSDSDGGCSSESYEKSGFSLLDLYSGCGGMSTGLCFGAKLCGVNLVTRWAVDMNKSACDSLKLNHPETEVRNESAEDFLKLLRKWEELCKEYSLIGTEKSRWRLEA…
Basal Angiosperms_Amborellales	Amborella trichopoda	CMT2	AMTR_s00048p00181490	Ensembl Plants	338	MEDRKVLRRSPGMASSSAMLRRSPRMVSSSANMGQTLPSSSFGGSVKETHLPSLGHGSSMEGKKDLRRSPRMASSSANMWRPVLSSSTDNSVKETSSPNVGHGSSRVDCKLLRRSPRMVSSSANMGQTMPSSRTDGLVKEASLPNVGSGSSMEGKKELRRSPRMVSWSANIGQTMASLSTDVSVEETSLPNVSCGSSMEGKKELRRSPRMLSRSLNIGQTKPSLSTDGSIKETSLPNVGHGSSMESKKELRRSPRMLSRSLNIGQTKPSLSTDGSVKETSLPNVGHGSSMESKKELRRSPRNASYFENFGQNKLSSSIEHSGTALSLPNLGHVSSMDYKKALRRSPRIVLCSEKSGKNRRSLSTDSSVKVDSSPDSVCEVYQRRVKKQKVGEKVTNEEC…
Gymnosperms	Ginkgo biloba	CMT3/hCMTβ	GBI00023812	PLAZA Gymnosperms	92	MAPSKRTRQSTGAQPVPTENGSTAKKQKINADANGNGKVKETSSAKAKSGKVALNDRLLGSPLPKQEAQRRWPSRYDPKKNEKKKDDEDGENIVLNVKCHYTQAQVDGVIYNLGDCAFVNAEEGAPDYIGRIVEFFETTDGKHYFTSRWFFRAEDTAIKNQAVFHDKKRVFYSDIKDDNLLECITSKINIVQVPPVVDAAASRKSIPPCDFYYDTGYSLPYSTFYNLPTDNAAASSDSTSTVCDEVAPAGTNGVSESKSDTEVSSMKSQAAKTVTLLDLYSGCGGMSTGLCFGANLSGVNLVTKWALDLNEAACKSLKHNHPETEVRNESADDFLTLLKEWQKLCKKYCDPEESKSSSRSSSRTPLKCEENKQEEESDNNDSDVSDEEYEVESLIGVRH…
Monilophytes	Azolla filiculoides	CMT3/hCMTβ	Azfi_s0028.g023875	FernBase	155	MPVRKASEMDSSSDCEELCRSSKKAKTSPVKKDRNRSAEKKAKIAKASPSVKKDQNGSAEKKNTKTKKTEKDSMSNITNVNLSPAKDQAGAYFIGPSVKKDEAARRWPDRYNKKKSRTQPKEELVGTSINSSKKTKTTATMKSTVTSTEEEDDENGPAECAAHYSKAQVDGMVFELGNCVHVNSGSGHDYIGQIVELFEDVKHDSWFTAQWFFRVQDTAIKDVEINKHEKKRVFCSEVKDYNPLDCLVSKVKIVRLSPLHHFNVLNPRPIPPCDYYYDMGYDYAYSRFYAISAESGEGASSESDITNCYDASLEQGSSSQSESRAENEVSSGGQTQYTLLDLYSGCGGMSTGLCMGANLSNVKLITKWALDLNPYACKSLEYNHPETQVRNESAEDFLI…
Lycophytes	Selaginella moellendorffii	CMT3/hCMTβ	SELMODRAFT_30570	Ensembl Plants	N/A	FVGKPIPAARAKRQWPNRYDKVKAFKQSAGAGSQKCVEHYEEAVVDGKHYKVGDCVALELQGDDTEYLGKVLEFFKTANQENWFRVQWFFRFSDTVCLRLCVYPDCKCSLQAIGDLDDVHLDNKRVFLSDDEDDNMIECIIKKVKVSYAPVMDAFSKKKIKQNCDYYFDMGYTGDFSTFYKVPSGNVFVFDALEEASSSFQTAVTRCSDTIKPELILLDLYCGCGAMSTGLSMGAALGGVKLVTKWAVDYNEHACNSMKYNHPETEVRNEDAECFLLLLKEWQKLCTKYEGHVADDNSNASSPDSTTLGADEYAADEYEVQQVVDIRMAGIQKPKKPDTSSKMPEKPIKRRLEFKVRWKGYTSDHDTWEPVDHLDSCQERIRDFVLEGRRRRILPLPGD…
Bryophytes_moss	Physcomitrella patens	CMT3/hCMTβ	Pp3c6_28720V3	Ensembl Plants	163	MSGLVRGRPVRRDGSGTDTVAKSGAKETLAIVDLDDVPDEAFAASDAKRKKTPSRTSAKKQKVSAGVGGSKKKQAPKVPNVAKTVGEEEDEDSSMLCDDGDDAAAAEEVVGAELDKDDVDCSFIESSRIPSHVAKKDYPHRYADSLQADGNKSKRYRTQTVEEQPLAVIAHYRQAEVEGKLYKLGDCVHVHSGLEDPFIGRITEFYEKEDKSPWFHAQWFFRSYDTLMGKEGRNHDPKKIYYSEVADENELHVIVGKVSVIRIASKDRSDRSPIKTPACDYYFDKGYMFQYGTFYTLPKDLPEPPGLAQAENKFHITENTIASKSGSKSTESDNSCSDSNDKKDFYLLDLYCGCGAMSTGICLGMNLAGINLVTKWAVDLNEFACMSLKYNHPETTVRN…
Bryophytes_liverwort	Marchantia polymorpha	CMT3/hCMTβ	Mapoly0060s0056.1	Ensembl Plants	214	MSRKLESAIPLVTVDADFEPERVSKKTVSNRPYSKVLEDCSEATMVIKTKRRSSDGESIEPRQTRSSTLSQSLDSRPTNRKRKSAPKVKAAAKRARKKSPIKVTVPDFEELSDTSEQEDDLGPSEKEAGSDQEGLDIDEEEIGDVSEPDDLQESAPKAVNKERVTISCRFLGKPLPRAEAISRWPHRYSVFGDEEDGASDSDATRGGKKPSPVGEDERCLHHYTTAEVDKKAYKIGDCVHVNAEAGCDYLGRILEFFESRDRSKWFRCQWFFRVEDTGIGKDLSNGIDHNSKRVFYSEQVDDNPLECIVEKKKVIRIAPPPRMRLTKHILPRCDYFFDMGYNTAYSTFYVLPEELLCDTSEELSTVETSEETSSKRGGLKPKPSRKMGKVSSEAKHTEN…
Green algae_charophytes (Streptophytes)	Chara braunii	CMT3/hCMTβ	CBR_g36290	Ensembl Plants	190	MPALSLRGKGRGRVKALAVKPRSSTSGAAQKTGASRHGGRVVAGAKKQVKVGGASLKKGVAAASNGQKGHSSRPGESEGNGELTPPPNSASDVVEMGDDEKTRLDGENSECMQDSSPPKASAKSGSTGKKRNRDPEDFVFAMPPLSKEEARSKWPHRYLHETVKSGNRKKKEEPPTKRQKPAGNADLPELRDDACIAHYDCVEVDGELIRLGDAVHVKAEPGQPDFVAQVAEIFETDDGDGWFTARWFYRAHETTMGHVGNMFISPKRVFISNELMENPLRCITGKTNVVFWKSEWSWKGKLDLPLCDYYCDMAYNSAYSSFVDLKPESDSCEVTDKAQSGDDLVEIDETMFNNAVTPGNFEEALPGGSCNGSDNSCVIMQSPDQISSPAKMDNSSEQK…
Green algae_Chlorokybophyceae (Streptophytes)	Chlorokybus atmophyticus	CMT3/hCMTβ	Chrsp369S00861	PhycoCosm	183	MGLWPWGGLWGALTAGGAEQQQQQQQQQQGGEVEAGSFSAASPPPPPPEVEQRAAMPDEGRAARQLRPRPAPPPPVLYDVDAVVKEMNKKKQQVNGSNSKRCKKHGGAGGNARTPEAQKKVLVIDDNDDMQPVSCDPEEVAFKWAPILKSKAVHMYPYRRYKGDPKPAFANASSQPSGDTPAICPMSVTAHFEKVEIDAEHEIHLNQTVEVQGEEGKDNFIGQVIEIFQTQDGQGWFRARWFWRFHDTTLGQAIGGNYASVQPDGKRVFIANDVDDNLLSTIVKPVTILRVPSSELKPRQDQEYDYWYNMQYDKQYTSFFALPDCLKELEHPPLAERPPVASRLALDTQSASDATAKTAHASAADQHNGKEVRVLKALDLYCGCGGLSIGFQAAGEKDG…
Green algae_chlorophytes	Chlamydomonas eustigma	CMT3/hCMTβ	CEUSTIGMA_g8186.t1	PhycoCosm	69	MLHNSKMSVPEVKRRKERDAGDDDEWRWIGLPMSNEERGRRYPSRYVSDVLSKEYVSPNADGLPDHVYNQMWIAHKHFSGVRCKDVGEIHLGDTVAIEGGDIQFFMIVKELFEDLKGKKMFCGHYFYDAVETVMGASVRNEHKEVVGVRVLVPQLKSRLFLAADEDNEKYVTVHALDTINRKVEVKRIKPGEAVPLNMARHTLWYDQIHSRKFFTFRDYYEDGEEPAYKQMENGTVLNVMELCSGAGGTSFLCQKAQMFGKSMELRARWAFDICNDASSAYQVNDPSCHVYVRGIDESLMLSKLYETEVLSKWHPKAVKPLTPADKPSKEVKYIFEVRLGDNAPRGQSGQGKDHLLDHLQRSHCWLEYLVQGYEDDLLRWVKDSEMPACEIEMREFVAR…
Green algae_chlorophytes	Coccomyxa subellipsoidea C-169	CMT3/hCMTβ	fgenesh1_pg.23	PhycoCosm	505	MVKQQILVYNAAAAAAAQEAAARAAAAALAHRAGVLAVPLWQHGLHCAVTVAAGAAATLLLSRALHREADRVQAGEELSWMASYEEGSDRPARPFLGYASEAALLALHRPTAVFLPVVAAVLTLRSVSGLLEAVLLHSEAKTGAATWLVALARNGAKTLSGLDTFVRELSEVALIIFIIWTVLRLKERLVKLLMEHSHSHAASAPNAGSQENALERVLLPLSGLTSWLIVMAGGLSCLHVLGINVAPLLTVGGVSTILVGLSAQSVMANMIAGVNLFLSRPFVVGDRIDIASGTGAKFATGFVERVDPIYTVLRTDSGLPVTIPNKALTDMIISNESRVAKSRVITGFNRARQLFLTILIRNQDIEKVESIVRGMRLMIETTTGVDHRLPQGVGMLGLD…
Green algae_prasinophytes	Prasinoderma coloniale	CMT3/hCMTβ	PRCOL_00004409-RA	PhycoCosm	100	MGGSIKFAVNGTRTVDLSIDTVGAVEIEPVPARTFKLNYPHANVIVMGVGRFVATTRRFVHLLKDCRAVVDASDEGEGAGAASGRTVVGMRINQAIASEKVIVTNAKGWRNTSGTGSQSRQLMDYVTVEEAGGTVALGWVEWCVQAEGSQSEGQWMSDRSMCEQNLQRQAGAYVARDDFSPGVWPMPGDVHIIAGGPPCQGFSGYNSQRTLSQAVSEVLSDPENRLLARFMEAVWLYRPLYLIMEEVPNVADKRDVMDFLCKSLAVHGYNYDWRKQTKTGLYGVPQSRNRLILLGALKQLDMPEPPKPVVSSLKWDQDAITDAMRASQRAHFLDNIIREEEPPEGGAAACDGEHYTQERADEEREALRERREEMLEVLGPEPTKDASDNEENEDTNPRM…
