# Supplementary material for: Substrate specificity and protein stability drive the divergence of plant-specific DNA methyltransferases
Source: Sci Adv. 2024 Nov 6;10(45):eadr2222. doi: 10.1126/sciadv.adr2222 (PMC11540031; doi:10.1126/sciadv.adr2222)
Supplement: Supplementary file 2 — Data S1 to S3 [file sciadv.adr2222_data_s1_to_s3.zip › adr2222_data_S2.xlsx]

## Sheet: Non-synonymous
Data S2. Natural variations of CMT2
Chromosome	Start	End	Position	Variation type	Description	Variant	Mutation type	Nucleide change	AA change	Location on protein domain	CMT2: Chr4:10414526..10421209
Chr4	10414538	10414539	13	deletion	deletion GC -> G	frameshift_variant		gcc/	p.Ala5fs/c.14delC	N-terminus
Chr4	10414551	10414551	26	SNV	SNV C -> T	missense_variant	MISSENSE	tCa/tTa	p.Ser9Leu/c.26C>T	N-terminus
Chr4	10414556	10414556	31	SNV	SNV G -> T	stop_gained	NONSENSE	Gag/Tag	p.Glu11*/c.31G>T	N-terminus
Chr4	10414558	10414558	33	SNV	SNV G -> C	missense_variant	MISSENSE	gaG/gaC	p.Glu11Asp/c.33G>C	N-terminus
Chr4	10414569	10414569	44	SNV	SNV C -> A, SNV C -> T	missense_variant	MISSENSE	cCa/cAa	p.Pro15Gln/c.44C>A	N-terminus
Chr4	10414639	10414642	114	deletion	deletion TGAA -> T	inframe_deletion		gaa/	p.Glu39del/c.115_117delGAA	N-terminus
Chr4	10414640	10414640	115	SNV	SNV G -> A	missense_variant	MISSENSE	Gaa/Aaa	p.Glu39Lys/c.115G>A	N-terminus
Chr4	10414652	10414652	127	SNV	SNV C -> A	missense_variant	MISSENSE	Ccg/Acg	p.Pro43Thr/c.127C>A	N-terminus
Chr4	10414661	10414661	136	SNV	SNV A -> T	missense_variant	MISSENSE	Act/Tct	p.Thr46Ser/c.136A>T	N-terminus
Chr4	10414673	10414673	148	SNV	SNV A -> G	missense_variant	MISSENSE	Ata/Gta	p.Ile50Val/c.148A>G	N-terminus
Chr4	10414679	10414679	154	insertion	insertion C -> CTA	frameshift_variant		ctc/cTAtc	p.Leu52_Pro53fs/c.155_156insTA	N-terminus
Chr4	10414682	10414682	157	insertion	insertion C -> CGACG	frameshift_variant		ccc/cGACGcc	p.Pro53_Asp54fs/c.158_159insGACG	N-terminus
Chr4	10414685	10414685	160	SNV	SNV G -> A	missense_variant	MISSENSE	Gac/Aac	p.Asp54Asn/c.160G>A	N-terminus
Chr4	10414688	10414688	163	SNV	SNV A -> G	missense_variant	MISSENSE	Aac/Gac	p.Asn55Asp/c.163A>G	N-terminus
Chr4	10414691	10414691	166	SNV	SNV G -> A	missense_variant	MISSENSE	Gga/Aga	p.Gly56Arg/c.166G>A	N-terminus
Chr4	10414707	10414707	182	SNV	SNV G -> A	missense_variant	MISSENSE	aGg/aAg	p.Arg61Lys/c.182G>A	N-terminus
Chr4	10414716	10414716	191	SNV	SNV C -> T	missense_variant	MISSENSE	aCg/aTg	p.Thr64Met/c.191C>T	N-terminus
Chr4	10414719	10414719	194	SNV	SNV C -> T	missense_variant	MISSENSE	aCg/aTg	p.Thr65Met/c.194C>T	N-terminus
Chr4	10414721	10414721	196	SNV	SNV C -> G	missense_variant	MISSENSE	Ctt/Gtt	p.Leu66Val/c.196C>G	N-terminus
Chr4	10414746	10414746	221	SNV	SNV A -> G	missense_variant	MISSENSE	aAc/aGc	p.Asn74Ser/c.221A>G	N-terminus
Chr4	10414747	10414747	222	SNV	SNV C -> G	missense_variant	MISSENSE	aaC/aaG	p.Asn74Lys/c.222C>G	N-terminus
Chr4	10414748	10414748	223	SNV	SNV G -> A	missense_variant	MISSENSE	Gga/Aga	p.Gly75Arg/c.223G>A	N-terminus
Chr4	10414752	10414752	227	SNV	SNV G -> T	missense_variant	MISSENSE	gGa/gTa	p.Gly76Val/c.227G>T	N-terminus
Chr4	10414764	10414764	239	SNV	SNV T -> G	missense_variant	MISSENSE	gTt/gGt	p.Val80Gly/c.239T>G	N-terminus
Chr4	10414777	10414777	252	SNV	SNV G -> C	missense_variant	MISSENSE	aaG/aaC	p.Lys84Asn/c.252G>C	N-terminus
Chr4	10414790	10414796	265	deletion	deletion AAGTCAC -> A	inframe_deletion		aagtcacag/aag	p.Lys89_Gln91del/c.266_271delAGTCAC	N-terminus
Chr4	10414794	10414794	269	SNV	SNV C -> T	missense_variant	MISSENSE	tCa/tTa	p.Ser90Leu/c.269C>T	N-terminus
Chr4	10414796	10414796	271	SNV	SNV C -> A	missense_variant	MISSENSE	Cag/Aag	p.Gln91Lys/c.271C>A	N-terminus
Chr4	10414800	10414800	275	SNV	SNV C -> A, SNV C -> G	missense_variant	MISSENSE	cCg/cAg	p.Pro92Gln/c.275C>A	N-terminus
Chr4	10414806	10414806	281	SNV	SNV T -> A	missense_variant	MISSENSE	cTt/cAt	p.Leu94His/c.281T>A	N-terminus
Chr4	10414820	10414820	295	SNV	SNV G -> T	missense_variant	MISSENSE	Ggt/Tgt	p.Gly99Cys/c.295G>T	N-terminus
Chr4	10414827	10414827	302	SNV	SNV A -> G	missense_variant	MISSENSE	cAg/cGg	p.Gln101Arg/c.302A>G	N-terminus
Chr4	10414847	10414847	322	SNV	SNV T -> C	missense_variant	MISSENSE	Ttt/Ctt	p.Phe108Leu/c.322T>C	N-terminus
Chr4	10414851	10414851	326	SNV	SNV G -> T	missense_variant	MISSENSE	aGg/aTg	p.Arg109Met/c.326G>T	N-terminus
Chr4	10414853	10414853	328	SNV	SNV G -> C, SNV G -> T	missense_variant	MISSENSE	Gcc/Ccc	p.Ala110Pro/c.328G>C	N-terminus
Chr4	10414856	10414856	331	SNV	SNV C -> G	missense_variant	MISSENSE	Ctg/Gtg	p.Leu111Val/c.331C>G	N-terminus
Chr4	10414866	10414866	341	SNV	SNV A -> C	missense_variant	MISSENSE	aAt/aCt	p.Asn114Thr/c.341A>C	N-terminus
Chr4	10414886	10414886	361	SNV	SNV G -> A	missense_variant	MISSENSE	Gtt/Att	p.Val121Ile/c.361G>A	N-terminus
Chr4	10414890	10414890	365	SNV	SNV C -> T	missense_variant	MISSENSE	cCg/cTg	p.Pro122Leu/c.365C>T	N-terminus
Chr4	10414896	10414896	371	SNV	SNV C -> T	missense_variant	MISSENSE	aCc/aTc	p.Thr124Ile/c.371C>T	N-terminus
Chr4	10414898	10414898	373	SNV	SNV A -> G	missense_variant	MISSENSE	Aaa/Gaa	p.Lys125Glu/c.373A>G	N-terminus
Chr4	10414899	10414899	374	SNV	SNV A -> T	missense_variant	MISSENSE	aAa/aTa	p.Lys125Ile/c.374A>T	N-terminus
Chr4	10414901	10414901	376	SNV	SNV G -> A	missense_variant	MISSENSE	Ggg/Agg	p.Gly126Arg/c.376G>A	N-terminus
Chr4	10414921	10414921	396	SNV	SNV G -> T	missense_variant	MISSENSE	aaG/aaT	p.Lys132Asn/c.396G>T	N-terminus
Chr4	10414923	10414923	398	SNV	SNV T -> C	missense_variant	MISSENSE	tTc/tCc	p.Phe133Ser/c.398T>C	N-terminus
Chr4	10414929	10414929	404	SNV	SNV G -> T	missense_variant	MISSENSE	cGt/cTt	p.Arg135Leu/c.404G>T	N-terminus
Chr4	10414952	10414952	427	SNV	SNV A -> C	missense_variant	MISSENSE	Act/Cct	p.Thr143Pro/c.427A>C	N-terminus
Chr4	10414962	10414962	437	SNV	SNV A -> T	missense_variant	MISSENSE	aAc/aTc	p.Asn146Ile/c.437A>T	N-terminus
Chr4	10414992	10414992	467	SNV	SNV T -> C, SNV T -> A	missense_variant	MISSENSE	tTt/tCt	p.Phe156Ser/c.467T>C	N-terminus
Chr4	10414995	10414995	470	SNV	SNV G -> A	missense_variant	MISSENSE	aGg/aAg	p.Arg157Lys/c.470G>A	N-terminus
Chr4	10415022	10415022	497	SNV	SNV T -> A	missense_variant	MISSENSE	gTa/gAa	p.Val166Glu/c.497T>A	N-terminus
Chr4	10415042	10415042	517	SNV	SNV G -> C	missense_variant	MISSENSE	Gga/Cga	p.Gly173Arg/c.517G>C	N-terminus
Chr4	10415046	10415046	521	SNV	SNV A -> T	missense_variant	MISSENSE	aAg/aTg	p.Lys174Met/c.521A>T	N-terminus
Chr4	10415047	10415048	522	substitution,deletion	substitution GT -> TT, deletion GT -> G	frameshift_variant		ttt/	p.Phe175fs/c.523delT	N-terminus
Chr4	10415076	10415076	551	SNV	SNV G -> T	missense_variant	MISSENSE	aGt/aTt	p.Ser184Ile/c.551G>T	N-terminus
Chr4	10415081	10415081	556	SNV	SNV C -> A	missense_variant	MISSENSE	Ctc/Atc	p.Leu186Ile/c.556C>A	N-terminus
Chr4	10415206	10415206	681	SNV	SNV G -> A, SNV G -> T	missense_variant	MISSENSE	aGc/aAc	p.Ser191Asn/c.572G>A	N-terminus
Chr4	10415219	10415219	694	SNV	SNV G -> T	missense_variant	MISSENSE	gaG/gaT	p.Glu195Asp/c.585G>T	N-terminus
Chr4	10415220	10415220	695	SNV	SNV G -> A	missense_variant	MISSENSE	Gga/Aga	p.Gly196Arg/c.586G>A	N-terminus
Chr4	10415226	10415226	701	SNV	SNV A -> G	missense_variant	MISSENSE	Aca/Gca	p.Thr198Ala/c.592A>G	N-terminus
Chr4	10415239	10415241	714	deletion	deletion TAA -> T	splice_region_variant			c.600_601delAA	N-terminus
Chr4	10415355	10415355	830	SNV	SNV T -> C	missense_variant	MISSENSE	gTa/gCa	p.Val204Ala/c.611T>C	N-terminus
Chr4	10415372	10415372	847	SNV	SNV G -> A	missense_variant	MISSENSE	Gag/Aag	p.Glu210Lys/c.628G>A	N-terminus
Chr4	10415408	10415408	883	SNV	SNV A -> G	missense_variant	MISSENSE	Aac/Gac	p.Asn222Asp/c.664A>G	N-terminus
Chr4	10415427	10415427	902	SNV	SNV C -> T	missense_variant	MISSENSE	tCa/tTa	p.Ser228Leu/c.683C>T	N-terminus
Chr4	10415430	10415430	905	SNV	SNV G -> A	missense_variant	MISSENSE	aGa/aAa	p.Arg229Lys/c.686G>A	N-terminus
Chr4	10415444	10415444	919	SNV	SNV G -> A	missense_variant	MISSENSE	Gcc/Acc	p.Ala234Thr/c.700G>A	N-terminus
Chr4	10415463	10415463	938	SNV	SNV G -> A	missense_variant	MISSENSE	aGt/aAt	p.Ser240Asn/c.719G>A	N-terminus
Chr4	10415475	10415475	950	SNV	SNV T -> C	missense_variant	MISSENSE	tTa/tCa	p.Leu244Ser/c.731T>C	N-terminus
Chr4	10415478	10415478	953	SNV	SNV A -> C	missense_variant	MISSENSE	tAt/tCt	p.Tyr245Ser/c.734A>C	N-terminus
Chr4	10415485	10415485	960	SNV	SNV C -> A	missense_variant	MISSENSE	agC/agA	p.Ser247Arg/c.741C>A	N-terminus
Chr4	10415492	10415492	967	SNV	SNV A -> C, SNV A -> G	missense_variant	MISSENSE	Agt/Cgt	p.Ser250Arg/c.748A>C	N-terminus
Chr4	10415505	10415505	980	SNV	SNV G -> A	missense_variant	MISSENSE	aGt/aAt	p.Ser254Asn/c.761G>A	N-terminus
Chr4	10415548	10415548	1023	SNV	SNV G -> A	missense_variant	MISSENSE	atG/atA	p.Met268Ile/c.804G>A	N-terminus
Chr4	10415571	10415571	1046	SNV	SNV A -> T	missense_variant	MISSENSE	gAa/gTa	p.Glu276Val/c.827A>T	N-terminus
Chr4	10415605	10415605	1080	SNV	SNV G -> T	missense_variant	MISSENSE	atG/atT	p.Met287Ile/c.861G>T	N-terminus
Chr4	10415640	10415640	1115	SNV	SNV G -> A	missense_variant	MISSENSE	aGg/aAg	p.Arg299Lys/c.896G>A	N-terminus
Chr4	10415663	10415663	1138	SNV	SNV G -> A	missense_variant	MISSENSE	Ggc/Agc	p.Gly307Ser/c.919G>A	N-terminus
Chr4	10415688	10415688	1163	SNV	SNV G -> C, SNV G -> A	missense_variant	MISSENSE	aGa/aCa	p.Arg315Thr/c.944G>C	N-terminus
Chr4	10415738	10415738	1213	SNV	SNV G -> A	missense_variant	MISSENSE	Gag/Aag	p.Glu332Lys/c.994G>A	N-terminus
Chr4	10415747	10415747	1222	SNV	SNV G -> A	missense_variant	MISSENSE	Gtg/Atg	p.Val335Met/c.1003G>A	N-terminus
Chr4	10415764	10415764	1239	SNV	SNV G -> T	missense_variant	MISSENSE	aaG/aaT	p.Lys340Asn/c.1020G>T	N-terminus
Chr4	10415777	10415777	1252	SNV	SNV G -> A, SNV G -> C	missense_variant	MISSENSE	Gag/Aag	p.Glu345Lys/c.1033G>A	N-terminus
Chr4	10415805	10415805	1280	SNV	SNV G -> A	missense_variant	MISSENSE	gGc/gAc	p.Gly354Asp/c.1061G>A	N-terminus
Chr4	10415833	10415833	1308	SNV	SNV A -> T	missense_variant	MISSENSE	ttA/ttT	p.Leu363Phe/c.1089A>T	N-terminus
Chr4	10415844	10415844	1319	SNV	SNV C -> T	missense_variant	MISSENSE	tCg/tTg	p.Ser367Leu/c.1100C>T	N-terminus
Chr4	10415850	10415850	1325	SNV	SNV G -> A	missense_variant	MISSENSE	tGc/tAc	p.Cys369Tyr/c.1106G>A	N-terminus
Chr4	10415871	10415871	1346	SNV	SNV G -> T	missense_variant	MISSENSE	gGt/gTt	p.Gly376Val/c.1127G>T	N-terminus
Chr4	10415880	10415880	1355	SNV	SNV A -> G	missense_variant	MISSENSE	gAc/gGc	p.Asp379Gly/c.1136A>G	N-terminus
Chr4	10415897	10415897	1372	SNV	SNV C -> G	missense_variant	MISSENSE	Ccc/Gcc	p.Pro385Ala/c.1153C>G	N-terminus
Chr4	10415904	10415904	1379	SNV	SNV C -> T	missense_variant	MISSENSE	tCt/tTt	p.Ser387Phe/c.1160C>T	N-terminus
Chr4	10415925	10415925	1400	SNV	SNV A -> G	missense_variant	MISSENSE	gAt/gGt	p.Asp394Gly/c.1181A>G	N-terminus
Chr4	10415934	10415934	1409	SNV	SNV C -> G	missense_variant	MISSENSE	aCt/aGt	p.Thr397Ser/c.1190C>G	N-terminus
Chr4	10415937	10415937	1412	SNV	SNV G -> A	missense_variant	MISSENSE	aGc/aAc	p.Ser398Asn/c.1193G>A	N-terminus
Chr4	10415938	10415938	1413	SNV	SNV C -> G	missense_variant	MISSENSE	agC/agG	p.Ser398Arg/c.1194C>G	N-terminus
Chr4	10415942	10415942	1417	SNV	SNV T -> A	missense_variant	MISSENSE	Ttg/Atg	p.Leu400Met/c.1198T>A	N-terminus
Chr4	10415947	10415947	1422	SNV	SNV A -> T	missense_variant	MISSENSE	aaA/aaT	p.Lys401Asn/c.1203A>T	N-terminus
Chr4	10415953	10415953	1428	insertion	insertion C -> CA	frameshift_variant		aaa/Aaaa	p.Lys404_Asn405fs/c.1210_1211insA	N-terminus
Chr4	10415961	10415961	1436	SNV	SNV A -> G	missense_variant	MISSENSE	gAt/gGt	p.Asp406Gly/c.1217A>G	N-terminus
Chr4	10415984	10415984	1459	SNV	SNV A -> C	missense_variant	MISSENSE	Acg/Ccg	p.Thr414Pro/c.1240A>C	N-terminus
Chr4	10415985	10415985	1460	SNV	SNV C -> T	missense_variant	MISSENSE	aCg/aTg	p.Thr414Met/c.1241C>T	N-terminus
Chr4	10416008	10416008	1483	SNV	SNV G -> T	missense_variant	MISSENSE	Gca/Tca	p.Ala422Ser/c.1264G>T	N-terminus
Chr4	10416017	10416017	1492	SNV	SNV T -> C	missense_variant	MISSENSE	Tct/Cct	p.Ser425Pro/c.1273T>C	N-terminus
Chr4	10416023	10416023	1498	SNV	SNV C -> T	missense_variant	MISSENSE	Ctt/Ttt	p.Leu427Phe/c.1279C>T	N-terminus
Chr4	10416042	10416042	1517	insertion	insertion C -> CTTG	inframe_insertion		gct/gcTTGt	p.Ala433_Cys434insAlaCys/c.1299_1300insTTG	N-terminus
Chr4	10416045	10416045	1520	SNV	SNV G -> A	missense_variant	MISSENSE	tGt/tAt	p.Cys434Tyr/c.1301G>A	N-terminus
Chr4	10416047	10416047	1522	SNV	SNV G -> A	missense_variant	MISSENSE	Ggt/Agt	p.Gly435Ser/c.1303G>A	N-terminus
Chr4	10416060	10416072	1535	deletion	deletion AGGGAAAAACTCG -> A	inframe_deletion		aagggaaaaactcgg/aag	p.Lys439_Arg443del/c.1317_1328delGGGAAAAACTCG	N-terminus
Chr4	10416066	10416066	1541	SNV	SNV A -> C, SNV A -> G	missense_variant	MISSENSE	aAa/aCa	p.Lys441Thr/c.1322A>C	N-terminus
Chr4	10416071	10416071	1546	SNV	SNV C -> T	missense_variant	MISSENSE	Cgg/Tgg	p.Arg443Trp/c.1327C>T	N-terminus
Chr4	10416074	10416074	1549	SNV	SNV G -> A	missense_variant	MISSENSE	Gaa/Aaa	p.Glu444Lys/c.1330G>A	N-terminus
Chr4	10416093	10416093	1568	SNV	SNV C -> G	missense_variant	MISSENSE	aCt/aGt	p.Thr450Ser/c.1349C>G	N-terminus
Chr4	10416114	10416114	1589	SNV	SNV G -> A	missense_variant	MISSENSE	aGc/aAc	p.Ser457Asn/c.1370G>A	N-terminus
Chr4	10416116	10416116	1591	SNV	SNV G -> A	missense_variant	MISSENSE	Gat/Aat	p.Asp458Asn/c.1372G>A	N-terminus
Chr4	10416122	10416122	1597	SNV	SNV C -> T	missense_variant	MISSENSE	Ccg/Tcg	p.Pro460Ser/c.1378C>T	N-terminus
Chr4	10416141	10416141	1616	SNV	SNV T -> C	missense_variant	MISSENSE	tTa/tCa	p.Leu466Ser/c.1397T>C	N-terminus
Chr4	10416144	10416144	1619	SNV	SNV A -> T, SNV A -> C	missense_variant	MISSENSE	aAt/aTt	p.Asn467Ile/c.1400A>T	N-terminus
Chr4	10416167	10416167	1642	SNV	SNV G -> A	missense_variant	MISSENSE	Gaa/Aaa	p.Glu475Lys/c.1423G>A	N-terminus
Chr4	10416197	10416197	1672	SNV	SNV A -> G	missense_variant	MISSENSE	Aat/Gat	p.Asn485Asp/c.1453A>G	N-terminus
Chr4	10416212	10416212	1687	SNV	SNV T -> C	missense_variant	MISSENSE	Tca/Cca	p.Ser490Pro/c.1468T>C	N-terminus
Chr4	10416213	10416213	1688	SNV	SNV C -> A	stop_gained	NONSENSE	tCa/tAa	p.Ser490*/c.1469C>A	N-terminus
Chr4	10416218	10416218	1693	SNV	SNV G -> A	missense_variant	MISSENSE	Gat/Aat	p.Asp492Asn/c.1474G>A	N-terminus
Chr4	10416230	10416230	1705	SNV	SNV C -> T	missense_variant	MISSENSE	Cca/Tca	p.Pro496Ser/c.1486C>T	N-terminus
Chr4	10416233	10416233	1708	SNV	SNV A -> G	missense_variant	MISSENSE	Acg/Gcg	p.Thr497Ala/c.1489A>G	N-terminus
Chr4	10416239	10416239	1714	SNV	SNV T -> C	missense_variant	MISSENSE	Tca/Cca	p.Ser499Pro/c.1495T>C	N-terminus
Chr4	10416247	10416247	1722	SNV	SNV G -> T	missense_variant	MISSENSE	aaG/aaT	p.Lys501Asn/c.1503G>T	N-terminus
Chr4	10416255	10416255	1730	SNV	SNV G -> C	missense_variant	MISSENSE	gGt/gCt	p.Gly504Ala/c.1511G>C	N-terminus
Chr4	10416260	10416260	1735	SNV	SNV C -> T	missense_variant	MISSENSE	Cgg/Tgg	p.Arg506Trp/c.1516C>T	N-terminus
Chr4	10416264	10416264	1739	SNV	SNV T -> C	missense_variant	MISSENSE	gTa/gCa	p.Val507Ala/c.1520T>C	N-terminus
Chr4	10416273	10416273	1748	SNV	SNV C -> T	missense_variant	MISSENSE	aCt/aTt	p.Thr510Ile/c.1529C>T	N-terminus
Chr4	10416289	10416289	1764	SNV	SNV G -> T	missense_variant	MISSENSE	caG/caT	p.Gln515His/c.1545G>T	N-terminus
Chr4	10416290	10416290	1765	SNV	SNV A -> G	missense_variant	MISSENSE	Aac/Gac	p.Asn516Asp/c.1546A>G	N-terminus
Chr4	10416297	10416297	1772	SNV	SNV G -> A	missense_variant	MISSENSE	cGt/cAt	p.Arg518His/c.1553G>A	N-terminus
Chr4	10416306	10416306	1781	SNV	SNV G -> A	missense_variant	MISSENSE	tGt/tAt	p.Cys521Tyr/c.1562G>A	N-terminus
Chr4	10416347	10416347	1822	SNV	SNV G -> A	missense_variant	MISSENSE	Gaa/Aaa	p.Glu535Lys/c.1603G>A	N-terminus
Chr4	10416357	10416357	1832	SNV	SNV G -> A	missense_variant	MISSENSE	cGc/cAc	p.Arg538His/c.1613G>A	N-terminus
Chr4	10416368	10416368	1843	SNV	SNV G -> A	missense_variant	MISSENSE	Gaa/Aaa	p.Glu542Lys/c.1624G>A	N-terminus
Chr4	10416379	10416379	1854	SNV	SNV A -> T	splice_region_variant			c.1633A>T	N-terminus
Chr4	10416382	10416382	1857	SNV	SNV T -> G	splice_region_variant			c.1633T>G	N-terminus
Chr4	10416384	10416384	1859	SNV	SNV A -> C	splice_region_variant			c.1633A>C	N-terminus
Chr4	10416552	10416554	2027	deletion	deletion AAT -> A	splice_region_variant			c.1633_1634delAT	N-terminus
Chr4	10416558	10416558	2033	SNV	SNV C -> T	splice_region_variant			c.1633C>T	N-terminus
Chr4	10416583	10416583	2058	SNV	SNV G -> C	missense_variant	MISSENSE	gGc/gCc	p.Gly552Ala/c.1655G>C	N-terminus
Chr4	10416709	10416709	2184	SNV	SNV G -> A	missense_variant	MISSENSE	Gac/Aac	p.Asp558Asn/c.1672G>A	N-terminus
Chr4	10416733	10416733	2208	SNV	SNV G -> A	missense_variant	MISSENSE	Gta/Ata	p.Val566Ile/c.1696G>A	BAH
Chr4	10416797	10416797	2272	SNV	SNV A -> G	missense_variant	MISSENSE	tAc/tGc	p.Tyr587Cys/c.1760A>G	BAH
Chr4	10416979	10416979	2454	SNV	SNV A -> T	splice_region_variant			c.1768A>T	BAH
Chr4	10416980	10416980	2455	SNV	SNV C -> A	splice_region_variant			c.1768C>A	BAH
Chr4	10416992	10416992	2467	SNV	SNV G -> A	missense_variant	MISSENSE	Gaa/Aaa	p.Glu593Lys/c.1777G>A	BAH
Chr4	10417017	10417017	2492	SNV	SNV T -> C	missense_variant	MISSENSE	gTa/gCa	p.Val601Ala/c.1802T>C	BAH
Chr4	10417047	10417047	2522	SNV	SNV G -> A	missense_variant	MISSENSE	aGc/aAc	p.Ser611Asn/c.1832G>A	BAH
Chr4	10417180	10417180	2655	SNV	SNV G -> A	missense_variant	MISSENSE	cGg/cAg	p.Arg628Gln/c.1883G>A	BAH
Chr4	10417191	10417191	2666	SNV	SNV A -> G	missense_variant	MISSENSE	Aat/Gat	p.Asn632Asp/c.1894A>G	BAH
Chr4	10417209	10417209	2684	SNV	SNV C -> G	missense_variant	MISSENSE	Ctc/Gtc	p.Leu638Val/c.1912C>G	BAH
Chr4	10417227	10417227	2702	SNV	SNV A -> G	missense_variant	MISSENSE	Atg/Gtg	p.Met644Val/c.1930A>G	BAH
Chr4	10417267	10417267	2742	SNV	SNV C -> T	missense_variant	MISSENSE	aCt/aTt	p.Thr657Ile/c.1970C>T
Chr4	10417421	10417421	2896	SNV	SNV T -> C	missense_variant	MISSENSE	gTc/gCc	p.Val665Ala/c.1994T>C
Chr4	10417436	10417436	2911	SNV	SNV A -> C	missense_variant	MISSENSE	aAt/aCt	p.Asn670Thr/c.2009A>C
Chr4	10417439	10417439	2914	SNV	SNV C -> T	missense_variant	MISSENSE	tCt/tTt	p.Ser671Phe/c.2012C>T
Chr4	10417448	10417448	2923	SNV	SNV C -> T	missense_variant	MISSENSE	tCt/tTt	p.Ser674Phe/c.2021C>T
Chr4	10417465	10417465	2940	SNV	SNV A -> T	missense_variant	MISSENSE	Atg/Ttg	p.Met680Leu/c.2038A>T
Chr4	10417503	10417503	2978	SNV	SNV G -> C	missense_variant	MISSENSE	ttG/ttC	p.Leu692Phe/c.2076G>C
Chr4	10417510	10417510	2985	SNV	SNV C -> A	missense_variant	MISSENSE	Cct/Act	p.Pro695Thr/c.2083C>A
Chr4	10417514	10417514	2989	SNV	SNV A -> G	splice_region_variant			c.2084A>G
Chr4	10417692	10417692	3167	SNV	SNV A -> G	missense_variant	MISSENSE	aAa/aGa	p.Lys696Arg/c.2087A>G
Chr4	10417712	10417712	3187	SNV	SNV G -> C	missense_variant	MISSENSE	Gag/Cag	p.Glu703Gln/c.2107G>C
Chr4	10417720	10417720	3195	SNV	SNV T -> G	missense_variant	MISSENSE	tgT/tgG	p.Cys705Trp/c.2115T>G
Chr4	10417724	10417724	3199	SNV	SNV G -> C	missense_variant	MISSENSE	Gat/Cat	p.Asp707His/c.2119G>C
Chr4	10417730	10417730	3205	SNV	SNV G -> T, SNV G -> A	missense_variant	MISSENSE	Gta/Tta	p.Val709Leu/c.2125G>T
Chr4	10417739	10417739	3214	SNV	SNV G -> A	missense_variant	MISSENSE	Gaa/Aaa	p.Glu712Lys/c.2134G>A
Chr4	10417748	10417748	3223	SNV	SNV G -> A	missense_variant	MISSENSE	Gaa/Aaa	p.Glu715Lys/c.2143G>A
Chr4	10417764	10417764	3239	SNV	SNV A -> T	missense_variant	MISSENSE	aAg/aTg	p.Lys720Met/c.2159A>T
Chr4	10417765	10417765	3240	SNV	SNV G -> T	missense_variant	MISSENSE	aaG/aaT	p.Lys720Asn/c.2160G>T
Chr4	10417781	10417781	3256	SNV	SNV G -> A	missense_variant	MISSENSE	Gag/Aag	p.Glu726Lys/c.2176G>A	MTase1
Chr4	10417809	10417809	3284	SNV	SNV G -> A	missense_variant	MISSENSE	gGt/gAt	p.Gly735Asp/c.2204G>A	MTase1
Chr4	10417822	10417822	3297	SNV	SNV G -> A	missense_variant	MISSENSE	atG/atA	p.Met739Ile/c.2217G>A	MTase1
Chr4	10417844	10417844	3319	SNV	SNV G -> T	missense_variant	MISSENSE	Gcc/Tcc	p.Ala747Ser/c.2239G>T	MTase1
Chr4	10417850	10417850	3325	SNV	SNV A -> T	missense_variant	MISSENSE	Ata/Tta	p.Ile749Leu/c.2245A>T	MTase1
Chr4	10417857	10417857	3332	SNV	SNV G -> A	missense_variant	MISSENSE	gGt/gAt	p.Gly751Asp/c.2252G>A	MTase1
Chr4	10417860	10417860	3335	SNV	SNV T -> C	missense_variant	MISSENSE	gTt/gCt	p.Val752Ala/c.2255T>C	MTase1
Chr4	10417865	10417865	3340	SNV	SNV G -> A	missense_variant	MISSENSE	Gtc/Atc	p.Val754Ile/c.2260G>A	MTase1
Chr4	10417868	10417868	3343	SNV	SNV G -> A	missense_variant	MISSENSE	Gtg/Atg	p.Val755Met/c.2263G>A	MTase1
Chr4	10417881	10417881	3356	SNV	SNV C -> A	splice_region_variant			c.2269C>A	MTase1
Chr4	10418004	10418004	3479	SNV	SNV C -> A	missense_variant	MISSENSE	aCg/aAg	p.Thr764Lys/c.2291C>A	MTase1
Chr4	10418016	10418016	3491	SNV	SNV A -> T	missense_variant	MISSENSE	aAg/aTg	p.Lys768Met/c.2303A>T	MTase1
Chr4	10418053	10418053	3528	SNV	SNV A -> G	splice_region_variant			c.2335A>G	MTase1
Chr4	10418054	10418054	3529	SNV	SNV A -> T	splice_region_variant			c.2335A>T	MTase1
Chr4	10418138	10418138	3613	insertion	insertion A -> AT	frameshift_variant		gat/gaTt	p.Asp782_Ala783fs/c.2346_2347insT	MTase1
Chr4	10418140	10418140	3615	SNV	SNV G -> T	missense_variant	MISSENSE	Gct/Tct	p.Ala783Ser/c.2347G>T	MTase1
Chr4	10418149	10418149	3624	SNV	SNV G -> C	missense_variant	MISSENSE	Gac/Cac	p.Asp786His/c.2356G>C	MTase1
Chr4	10418176	10418176	3651	SNV	SNV G -> A	missense_variant	MISSENSE	Gat/Aat	p.Asp795Asn/c.2383G>A	MTase1
Chr4	10418177	10418177	3652	SNV	SNV A -> T	missense_variant	MISSENSE	gAt/gTt	p.Asp795Val/c.2384A>T	MTase1
Chr4	10418180	10418180	3655	SNV	SNV A -> G	missense_variant	MISSENSE	aAa/aGa	p.Lys796Arg/c.2387A>G	MTase1
Chr4	10418192	10418192	3667	SNV	SNV G -> T	missense_variant	MISSENSE	cGa/cTa	p.Arg800Leu/c.2399G>T	MTase1
Chr4	10418216	10418216	3691	SNV	SNV G -> C, SNV G -> A	missense_variant	MISSENSE	aGa/aCa	p.Arg808Thr/c.2423G>C
Chr4	10418251	10418251	3726	SNV	SNV G -> C	missense_variant	MISSENSE	Gaa/Caa	p.Glu820Gln/c.2458G>C
Chr4	10418261	10418261	3736	SNV	SNV G -> A	missense_variant	MISSENSE	gGa/gAa	p.Gly823Glu/c.2468G>A
Chr4	10418264	10418264	3739	SNV	SNV G -> A	missense_variant	MISSENSE	aGc/aAc	p.Ser824Asn/c.2471G>A
Chr4	10418281	10418281	3756	SNV	SNV G -> A	missense_variant	MISSENSE	Gat/Aat	p.Asp830Asn/c.2488G>A	Chromo
Chr4	10418299	10418299	3774	SNV	SNV G -> C	missense_variant	MISSENSE	Gag/Cag	p.Glu836Gln/c.2506G>C	Chromo
Chr4	10418321	10418321	3796	SNV	SNV T -> G	missense_variant	MISSENSE	gTt/gGt	p.Val843Gly/c.2528T>G	Chromo
Chr4	10418326	10418326	3801	SNV	SNV A -> G	missense_variant	MISSENSE	Ata/Gta	p.Ile845Val/c.2533A>G	Chromo
Chr4	10418342	10418342	3817	SNV	SNV A -> C	missense_variant	MISSENSE	cAt/cCt	p.His850Pro/c.2549A>C	Chromo
Chr4	10418351	10418351	3826	SNV	SNV C -> T	missense_variant	MISSENSE	aCa/aTa	p.Thr853Ile/c.2558C>T	Chromo
Chr4	10418370	10418370	3845	SNV	SNV G -> C	missense_variant	MISSENSE	aaG/aaC	p.Lys859Asn/c.2577G>C	Chromo
Chr4	10418381	10418381	3856	SNV	SNV G -> T	splice_region_variant			c.2584G>T	Chromo
Chr4	10418383	10418383	3858	SNV	SNV C -> T	splice_region_variant			c.2584C>T	Chromo
Chr4	10418538	10418538	4013	SNV	SNV A -> G	splice_region_variant			c.2584A>G	Chromo
Chr4	10418556	10418556	4031	SNV	SNV G -> A	missense_variant	MISSENSE	gGa/gAa	p.Gly866Glu/c.2597G>A	Chromo
Chr4	10418570	10418570	4045	SNV	SNV G -> A	missense_variant	MISSENSE	Gaa/Aaa	p.Glu871Lys/c.2611G>A	Chromo
Chr4	10418582	10418582	4057	SNV	SNV G -> A	missense_variant	MISSENSE	Gaa/Aaa	p.Glu875Lys/c.2623G>A	Chromo
Chr4	10418604	10418604	4079	SNV	SNV A -> T	splice_region_variant			c.2643A>T	Chromo
Chr4	10418606	10418606	4081	SNV	SNV A -> T, SNV A -> G	splice_region_variant			c.2643A>T	Chromo
Chr4	10418670	10418670	4145	SNV	SNV A -> T	splice_region_variant			c.2643A>T	Chromo
Chr4	10418671	10418671	4146	SNV	SNV T -> G	splice_region_variant			c.2643T>G	Chromo
Chr4	10418687	10418687	4162	SNV	SNV G -> A	missense_variant	MISSENSE	Gat/Aat	p.Asp885Asn/c.2653G>A	Chromo
Chr4	10418868	10418868	4343	SNV	SNV T -> C	splice_region_variant			c.2710T>C	MTase2
Chr4	10418943	10418943	4418	SNV	SNV G -> A	missense_variant	MISSENSE	Gat/Aat	p.Asp928Asn/c.2782G>A	MTase2
Chr4	10418944	10418944	4419	SNV	SNV A -> C	missense_variant	MISSENSE	gAt/gCt	p.Asp928Ala/c.2783A>C	MTase2
Chr4	10418965	10418965	4440	SNV	SNV G -> A	missense_variant	MISSENSE	aGg/aAg	p.Arg935Lys/c.2804G>A	MTase2
Chr4	10419029	10419029	4504	SNV	SNV G -> A	missense_variant	MISSENSE	atG/atA	p.Met956Ile/c.2868G>A	MTase2
Chr4	10419086	10419086	4561	SNV	SNV G -> T	missense_variant	MISSENSE	ttG/ttT	p.Leu975Phe/c.2925G>T	MTase2
Chr4	10419118	10419118	4593	SNV	SNV G -> T	missense_variant	MISSENSE	aGg/aTg	p.Arg986Met/c.2957G>T	MTase2
Chr4	10419145	10419145	4620	SNV	SNV A -> T	missense_variant	MISSENSE	tAt/tTt	p.Tyr995Phe/c.2984A>T	MTase2
Chr4	10419179	10419179	4654	SNV	SNV G -> T	missense_variant	MISSENSE	atG/atT	p.Met1006Ile/c.3018G>T	MTase2
Chr4	10419282	10419282	4757	SNV	SNV C -> A	missense_variant	MISSENSE	Ccg/Acg	p.Pro1017Thr/c.3049C>A	MTase2
Chr4	10419283	10419283	4758	SNV	SNV C -> T	missense_variant	MISSENSE	cCg/cTg	p.Pro1017Leu/c.3050C>T	MTase2
Chr4	10419288	10419288	4763	SNV	SNV C -> A	missense_variant	MISSENSE	Ccg/Acg	p.Pro1019Thr/c.3055C>A	MTase2
Chr4	10419347	10419347	4822	SNV	SNV C -> A	splice_region_variant			c.3109C>A	MTase2
Chr4	10419427	10419427	4902	insertion	insertion G -> GT	splice_region_variant			c.3109_3110insT	MTase2
Chr4	10419488	10419488	4963	SNV	SNV G -> C	missense_variant	MISSENSE	Gtt/Ctt	p.Val1055Leu/c.3163G>C	MTase2
Chr4	10419519	10419519	4994	SNV	SNV A -> T	missense_variant	MISSENSE	cAt/cTt	p.His1065Leu/c.3194A>T	MTase2
Chr4	10419589	10419589	5064	SNV	SNV T -> A	splice_region_variant			c.3196T>A	MTase2
Chr4	10419593	10419593	5068	SNV	SNV T -> G	splice_region_variant			c.3196T>G	MTase2
Chr4	10419607	10419607	5082	SNV	SNV T -> A	missense_variant	MISSENSE	gaT/gaA	p.Asp1069Glu/c.3207T>A	MTase2
Chr4	10419633	10419633	5108	SNV	SNV A -> C	missense_variant	MISSENSE	gAa/gCa	p.Glu1078Ala/c.3233A>C	MTase2
Chr4	10419641	10419641	5116	SNV	SNV C -> T	missense_variant	MISSENSE	Cca/Tca	p.Pro1081Ser/c.3241C>T	MTase2
Chr4	10419672	10419672	5147	SNV	SNV C -> T	missense_variant	MISSENSE	tCa/tTa	p.Ser1091Leu/c.3272C>T	MTase2
Chr4	10419822	10419822	5297	SNV	SNV A -> C	missense_variant	MISSENSE	Aac/Cac	p.Asn1103His/c.3307A>C	MTase2
Chr4	10419829	10419829	5304	SNV	SNV A -> G	missense_variant	MISSENSE	aAc/aGc	p.Asn1105Ser/c.3314A>G	MTase2
Chr4	10419838	10419838	5313	SNV	SNV C -> A	missense_variant	MISSENSE	aCa/aAa	p.Thr1108Lys/c.3323C>A	MTase2
Chr4	10419840	10419840	5315	SNV	SNV A -> G	missense_variant	MISSENSE	Atg/Gtg	p.Met1109Val/c.3325A>G	MTase2
Chr4	10419897	10419897	5372	SNV	SNV T -> C	missense_variant	MISSENSE	Tgc/Cgc	p.Cys1128Arg/c.3382T>C	MTase2
Chr4	10419911	10419911	5386	SNV	SNV G -> T	missense_variant	MISSENSE	aaG/aaT	p.Lys1132Asn/c.3396G>T	MTase2
Chr4	10419924	10419929	5399	deletion	deletion ATTTCG -> A	splice_region_variant			c.3403_3407delTTTCG	MTase2
Chr4	10419987	10419987	5462	SNV	SNV G -> C	splice_region_variant			c.3403G>C	MTase2
Chr4	10419990	10419990	5465	SNV	SNV T -> G	splice_region_variant			c.3403T>G	MTase2
Chr4	10420022	10420022	5497	SNV	SNV T -> A	missense_variant	MISSENSE	Tta/Ata	p.Leu1144Ile/c.3430T>A	MTase2
Chr4	10420056	10420056	5531	SNV	SNV C -> T	missense_variant	MISSENSE	cCa/cTa	p.Pro1155Leu/c.3464C>T	MTase2
Chr4	10420061	10420061	5536	SNV	SNV A -> T	missense_variant	MISSENSE	Atg/Ttg	p.Met1157Leu/c.3469A>T	MTase2
Chr4	10420066	10420066	5541	SNV	SNV A -> T	missense_variant	MISSENSE	gaA/gaT	p.Glu1158Asp/c.3474A>T	MTase2
Chr4	10420073	10420073	5548	SNV	SNV A -> C	missense_variant	MISSENSE	Att/Ctt	p.Ile1161Leu/c.3481A>C	MTase2
Chr4	10420074	10420074	5549	SNV	SNV T -> A	missense_variant	MISSENSE	aTt/aAt	p.Ile1161Asn/c.3482T>A	MTase2
Chr4	10420092	10420092	5567	SNV	SNV C -> T	missense_variant	MISSENSE	cCt/cTt	p.Pro1167Leu/c.3500C>T	MTase2
Chr4	10420332	10420332	5807	SNV	SNV T -> A	splice_region_variant			c.3549T>A	MTase2
Chr4	10420405	10420405	5880	SNV	SNV G -> A	splice_region_variant			c.3549G>A	MTase2
Chr4	10420420	10420420	5895	SNV	SNV G -> T	missense_variant	MISSENSE	cGt/cTt	p.Arg1187Leu/c.3560G>T	MTase2
Chr4	10420485	10420485	5960	SNV	SNV T -> G	splice_region_variant			c.3619T>G	MTase2
Chr4	10420580	10420580	6055	SNV	SNV G -> T	missense_variant	MISSENSE	gaG/gaT	p.Glu1212Asp/c.3636G>T	MTase2
Chr4	10420629	10420629	6104	SNV	SNV C -> T	missense_variant	MISSENSE	Cct/Tct	p.Pro1229Ser/c.3685C>T	MTase2
Chr4	10420669	10420669	6144	SNV	SNV A -> G	splice_region_variant			c.3723A>G	MTase2
Chr4	10420775	10420775	6250	SNV	SNV T -> C	missense_variant	MISSENSE	Tgt/Cgt	p.Cys1243Arg/c.3727T>C	MTase2
Chr4	10420845	10420845	6320	SNV	SNV G -> A	missense_variant	MISSENSE	cGt/cAt	p.Arg1266His/c.3797G>A	MTase2
Chr4	10420856	10420856	6331	SNV	SNV C -> T	missense_variant	MISSENSE	Cgc/Tgc	p.Arg1270Cys/c.3808C>T	MTase2
Chr4	10420859	10420859	6334	SNV	SNV G -> C	missense_variant	MISSENSE	Gac/Cac	p.Asp1271His/c.3811G>C	MTase2
Chr4	10420860	10420860	6335	SNV	SNV A -> C	missense_variant	MISSENSE	gAc/gCc	p.Asp1271Ala/c.3812A>C	MTase2
Chr4	10420868	10420868	6343	SNV	SNV C -> T	missense_variant	MISSENSE	Ctt/Ttt	p.Leu1274Phe/c.3820C>T	MTase2
Chr4	10420922	10420922	6397	SNV	SNV A -> G	missense_variant	MISSENSE	Acc/Gcc	p.Thr1292Ala/c.3874A>G
Chr4	10420927	10420927	6402	SNV	SNV T -> G	missense_variant	MISSENSE	atT/atG	p.Ile1293Met/c.3879T>G

## Sheet: All-1001genomes.org
Data S2. Natural variations of CMT2
Chromosome	Start	End	Variation type	Description	Variant	Mutation type	Nucleide change	AA change	CMT2: Chr4:10414526..10421209
Chr4	10414537	10414537	SNV	description=SNV G -> A	synonymous_variant	SILENT	ccG/ccA	p.Pro4Pro/c.12G>A
Chr4	10414538	10414539	deletion	description=deletion GC -> G	frameshift_variant		gcc/	p.Ala5fs/c.14delC
Chr4	10414540	10414540	SNV	description=SNV C -> G	synonymous_variant	SILENT	gcC/gcG	p.Ala5Ala/c.15C>G
Chr4	10414551	10414551	SNV	description=SNV C -> T	missense_variant	MISSENSE	tCa/tTa	p.Ser9Leu/c.26C>T
Chr4	10414556	10414556	SNV	description=SNV G -> T	stop_gained	NONSENSE	Gag/Tag	p.Glu11*/c.31G>T
Chr4	10414558	10414558	SNV	description=SNV G -> C	missense_variant	MISSENSE	gaG/gaC	p.Glu11Asp/c.33G>C
Chr4	10414569	10414569	SNV	description=SNV C -> A%2CSNV C -> T	missense_variant	MISSENSE	cCa/cAa	p.Pro15Gln/c.44C>A
Chr4	10414571	10414571	SNV	description=SNV T -> C	synonymous_variant	SILENT	Ttg/Ctg	p.Leu16Leu/c.46T>C
Chr4	10414573	10414573	SNV	description=SNV G -> A	synonymous_variant	SILENT	ttG/ttA	p.Leu16Leu/c.48G>A
Chr4	10414588	10414588	SNV	description=SNV T -> G	synonymous_variant	SILENT	tcT/tcG	p.Ser21Ser/c.63T>G
Chr4	10414603	10414603	SNV	description=SNV G -> A	synonymous_variant	SILENT	ccG/ccA	p.Pro26Pro/c.78G>A
Chr4	10414639	10414642	deletion	description=deletion TGAA -> T	inframe_deletion		gaa/	p.Glu39del/c.115_117delGAA
Chr4	10414640	10414640	SNV	description=SNV G -> A	missense_variant	MISSENSE	Gaa/Aaa	p.Glu39Lys/c.115G>A
Chr4	10414652	10414652	SNV	description=SNV C -> A	missense_variant	MISSENSE	Ccg/Acg	p.Pro43Thr/c.127C>A
Chr4	10414657	10414657	SNV	description=SNV C -> G	synonymous_variant	SILENT	tcC/tcG	p.Ser44Ser/c.132C>G
Chr4	10414661	10414661	SNV	description=SNV A -> T	missense_variant	MISSENSE	Act/Tct	p.Thr46Ser/c.136A>T
Chr4	10414673	10414673	SNV	description=SNV A -> G	missense_variant	MISSENSE	Ata/Gta	p.Ile50Val/c.148A>G
Chr4	10414679	10414679	insertion	description=insertion C -> CTA	frameshift_variant		ctc/cTAtc	p.Leu52_Pro53fs/c.155_156insTA
Chr4	10414681	10414681	SNV	description=SNV C -> T	synonymous_variant	SILENT	ctC/ctT	p.Leu52Leu/c.156C>T
Chr4	10414682	10414682	insertion	description=insertion C -> CGACG	frameshift_variant		ccc/cGACGcc	p.Pro53_Asp54fs/c.158_159insGACG
Chr4	10414685	10414685	SNV	description=SNV G -> A	missense_variant	MISSENSE	Gac/Aac	p.Asp54Asn/c.160G>A
Chr4	10414688	10414688	SNV	description=SNV A -> G	missense_variant	MISSENSE	Aac/Gac	p.Asn55Asp/c.163A>G
Chr4	10414691	10414691	SNV	description=SNV G -> A	missense_variant	MISSENSE	Gga/Aga	p.Gly56Arg/c.166G>A
Chr4	10414707	10414707	SNV	description=SNV G -> A	missense_variant	MISSENSE	aGg/aAg	p.Arg61Lys/c.182G>A
Chr4	10414716	10414716	SNV	description=SNV C -> T	missense_variant	MISSENSE	aCg/aTg	p.Thr64Met/c.191C>T
Chr4	10414719	10414719	SNV	description=SNV C -> T	missense_variant	MISSENSE	aCg/aTg	p.Thr65Met/c.194C>T
Chr4	10414721	10414721	SNV	description=SNV C -> G	missense_variant	MISSENSE	Ctt/Gtt	p.Leu66Val/c.196C>G
Chr4	10414746	10414746	SNV	description=SNV A -> G	missense_variant	MISSENSE	aAc/aGc	p.Asn74Ser/c.221A>G
Chr4	10414747	10414747	SNV	description=SNV C -> G	missense_variant	MISSENSE	aaC/aaG	p.Asn74Lys/c.222C>G
Chr4	10414748	10414748	SNV	description=SNV G -> A	missense_variant	MISSENSE	Gga/Aga	p.Gly75Arg/c.223G>A
Chr4	10414752	10414752	SNV	description=SNV G -> T	missense_variant	MISSENSE	gGa/gTa	p.Gly76Val/c.227G>T
Chr4	10414764	10414764	SNV	description=SNV T -> G	missense_variant	MISSENSE	gTt/gGt	p.Val80Gly/c.239T>G
Chr4	10414777	10414777	SNV	description=SNV G -> C	missense_variant	MISSENSE	aaG/aaC	p.Lys84Asn/c.252G>C
Chr4	10414780	10414780	SNV	description=SNV A -> C	synonymous_variant	SILENT	tcA/tcC	p.Ser85Ser/c.255A>C
Chr4	10414790	10414796	deletion	description=deletion AAGTCAC -> A	inframe_deletion		aagtcacag/aag	p.Lys89_Gln91del/c.266_271delAGTCAC
Chr4	10414794	10414794	SNV	description=SNV C -> T	missense_variant	MISSENSE	tCa/tTa	p.Ser90Leu/c.269C>T
Chr4	10414795	10414795	SNV	description=SNV A -> T	synonymous_variant	SILENT	tcA/tcT	p.Ser90Ser/c.270A>T
Chr4	10414796	10414796	SNV	description=SNV C -> A	missense_variant	MISSENSE	Cag/Aag	p.Gln91Lys/c.271C>A
Chr4	10414800	10414800	SNV	description=SNV C -> A%2CSNV C -> G	missense_variant	MISSENSE	cCg/cAg	p.Pro92Gln/c.275C>A
Chr4	10414806	10414806	SNV	description=SNV T -> A	missense_variant	MISSENSE	cTt/cAt	p.Leu94His/c.281T>A
Chr4	10414820	10414820	SNV	description=SNV G -> T	missense_variant	MISSENSE	Ggt/Tgt	p.Gly99Cys/c.295G>T
Chr4	10414827	10414827	SNV	description=SNV A -> G	missense_variant	MISSENSE	cAg/cGg	p.Gln101Arg/c.302A>G
Chr4	10414843	10414843	SNV	description=SNV G -> A	synonymous_variant	SILENT	ccG/ccA	p.Pro106Pro/c.318G>A
Chr4	10414847	10414847	SNV	description=SNV T -> C	missense_variant	MISSENSE	Ttt/Ctt	p.Phe108Leu/c.322T>C
Chr4	10414851	10414851	SNV	description=SNV G -> T	missense_variant	MISSENSE	aGg/aTg	p.Arg109Met/c.326G>T
Chr4	10414853	10414853	SNV	description=SNV G -> C%2CSNV G -> T	missense_variant	MISSENSE	Gcc/Ccc	p.Ala110Pro/c.328G>C
Chr4	10414855	10414855	SNV	description=SNV C -> G	synonymous_variant	SILENT	gcC/gcG	p.Ala110Ala/c.330C>G
Chr4	10414856	10414856	SNV	description=SNV C -> G	missense_variant	MISSENSE	Ctg/Gtg	p.Leu111Val/c.331C>G
Chr4	10414866	10414866	SNV	description=SNV A -> C	missense_variant	MISSENSE	aAt/aCt	p.Asn114Thr/c.341A>C
Chr4	10414879	10414879	SNV	description=SNV A -> T	synonymous_variant	SILENT	gtA/gtT	p.Val118Val/c.354A>T
Chr4	10414886	10414886	SNV	description=SNV G -> A	missense_variant	MISSENSE	Gtt/Att	p.Val121Ile/c.361G>A
Chr4	10414890	10414890	SNV	description=SNV C -> T	missense_variant	MISSENSE	cCg/cTg	p.Pro122Leu/c.365C>T
Chr4	10414896	10414896	SNV	description=SNV C -> T	missense_variant	MISSENSE	aCc/aTc	p.Thr124Ile/c.371C>T
Chr4	10414898	10414898	SNV	description=SNV A -> G	missense_variant	MISSENSE	Aaa/Gaa	p.Lys125Glu/c.373A>G
Chr4	10414899	10414899	SNV	description=SNV A -> T	missense_variant	MISSENSE	aAa/aTa	p.Lys125Ile/c.374A>T
Chr4	10414901	10414901	SNV	description=SNV G -> A	missense_variant	MISSENSE	Ggg/Agg	p.Gly126Arg/c.376G>A
Chr4	10414921	10414921	SNV	description=SNV G -> T	missense_variant	MISSENSE	aaG/aaT	p.Lys132Asn/c.396G>T
Chr4	10414923	10414923	SNV	description=SNV T -> C	missense_variant	MISSENSE	tTc/tCc	p.Phe133Ser/c.398T>C
Chr4	10414929	10414929	SNV	description=SNV G -> T	missense_variant	MISSENSE	cGt/cTt	p.Arg135Leu/c.404G>T
Chr4	10414952	10414952	SNV	description=SNV A -> C	missense_variant	MISSENSE	Act/Cct	p.Thr143Pro/c.427A>C
Chr4	10414962	10414962	SNV	description=SNV A -> T	missense_variant	MISSENSE	aAc/aTc	p.Asn146Ile/c.437A>T
Chr4	10414992	10414992	SNV	description=SNV T -> C%2CSNV T -> A	missense_variant	MISSENSE	tTt/tCt	p.Phe156Ser/c.467T>C
Chr4	10414994	10414994	SNV	description=SNV A -> C	synonymous_variant	SILENT	Agg/Cgg	p.Arg157Arg/c.469A>C
Chr4	10414995	10414995	SNV	description=SNV G -> A	missense_variant	MISSENSE	aGg/aAg	p.Arg157Lys/c.470G>A
Chr4	10415022	10415022	SNV	description=SNV T -> A	missense_variant	MISSENSE	gTa/gAa	p.Val166Glu/c.497T>A
Chr4	10415042	10415042	SNV	description=SNV G -> C	missense_variant	MISSENSE	Gga/Cga	p.Gly173Arg/c.517G>C
Chr4	10415046	10415046	SNV	description=SNV A -> T	missense_variant	MISSENSE	aAg/aTg	p.Lys174Met/c.521A>T
Chr4	10415047	10415048	substitution,deletion	description=substitution GT -> TT%2Cdeletion GT -> G	frameshift_variant		ttt/	p.Phe175fs/c.523delT
Chr4	10415056	10415056	SNV	description=SNV G -> A	synonymous_variant	SILENT	tcG/tcA	p.Ser177Ser/c.531G>A
Chr4	10415071	10415071	SNV	description=SNV T -> C	synonymous_variant	SILENT	agT/agC	p.Ser182Ser/c.546T>C
Chr4	10415076	10415076	SNV	description=SNV G -> T	missense_variant	MISSENSE	aGt/aTt	p.Ser184Ile/c.551G>T
Chr4	10415081	10415081	SNV	description=SNV C -> A	missense_variant	MISSENSE	Ctc/Atc	p.Leu186Ile/c.556C>A
Chr4	10415094	10415094	SNV	description=SNV C -> G	upstream_gene_variant		845
Chr4	10415096	10415108	deletion	description=deletion CGCCAATTTTTTT -> C	upstream_gene_variant		848
Chr4	10415101	10415102	deletion	description=deletion AT -> A	upstream_gene_variant		853
Chr4	10415108	10415108	SNV	description=SNV T -> C	upstream_gene_variant		859
Chr4	10415131	10415131	SNV	description=SNV G -> A	upstream_gene_variant		882
Chr4	10415132	10415132	insertion	description=insertion C -> CAATGA	upstream_gene_variant		884
Chr4	10415137	10415137	insertion	description=insertion C -> CGA	upstream_gene_variant		889
Chr4	10415150	10415150	SNV	description=SNV T -> G	upstream_gene_variant		901
Chr4	10415154	10415154	SNV	description=SNV A -> G	upstream_gene_variant		905
Chr4	10415158	10415158	SNV	description=SNV T -> G	upstream_gene_variant		909
Chr4	10415178	10415178	insertion,SNV	description=insertion C -> CT%2CSNV C -> T	upstream_gene_variant		930
Chr4	10415179	10415179	SNV,insertion	description=SNV T -> C%2Cinsertion T -> TG	upstream_gene_variant		930
Chr4	10415206	10415206	SNV	description=SNV G -> A%2CSNV G -> T	missense_variant	MISSENSE	aGc/aAc	p.Ser191Asn/c.572G>A
Chr4	10415210	10415210	SNV	description=SNV A -> C	synonymous_variant	SILENT	tcA/tcC	p.Ser192Ser/c.576A>C
Chr4	10415219	10415219	SNV	description=SNV G -> T	missense_variant	MISSENSE	gaG/gaT	p.Glu195Asp/c.585G>T
Chr4	10415220	10415220	SNV	description=SNV G -> A	missense_variant	MISSENSE	Gga/Aga	p.Gly196Arg/c.586G>A
Chr4	10415223	10415223	SNV	description=SNV C -> T	synonymous_variant	SILENT	Ctg/Ttg	p.Leu197Leu/c.589C>T
Chr4	10415226	10415226	SNV	description=SNV A -> G	missense_variant	MISSENSE	Aca/Gca	p.Thr198Ala/c.592A>G
Chr4	10415239	10415241	deletion	description=deletion TAA -> T	splice_region_variant			c.600_601delAA
Chr4	10415244	10415244	SNV	description=SNV A -> G	upstream_gene_variant		995
Chr4	10415247	10415247	SNV	description=SNV C -> T	upstream_gene_variant		998
Chr4	10415255	10415255	SNV	description=SNV C -> A%2CSNV C -> T	upstream_gene_variant		1006
Chr4	10415266	10415266	insertion	description=insertion G -> GT	upstream_gene_variant		1018
Chr4	10415268	10415268	SNV,insertion	description=SNV A -> T%2Cinsertion A -> AT	upstream_gene_variant		1019
Chr4	10415270	10415270	SNV	description=SNV T -> A	upstream_gene_variant		1021
Chr4	10415286	10415286	SNV	description=SNV C -> T	upstream_gene_variant		1037
Chr4	10415287	10415287	SNV	description=SNV A -> T	upstream_gene_variant		1038
Chr4	10415329	10415329	SNV	description=SNV T -> C	upstream_gene_variant		1080
Chr4	10415330	10415330	SNV,insertion	description=SNV T -> G%2Cinsertion T -> TA	upstream_gene_variant		1081
Chr4	10415347	10415347	SNV	description=SNV T -> C	synonymous_variant	SILENT	gaT/gaC	p.Asp201Asp/c.603T>C
Chr4	10415355	10415355	SNV	description=SNV T -> C	missense_variant	MISSENSE	gTa/gCa	p.Val204Ala/c.611T>C
Chr4	10415365	10415365	SNV	description=SNV G -> A	synonymous_variant	SILENT	aaG/aaA	p.Lys207Lys/c.621G>A
Chr4	10415369	10415369	SNV	description=SNV C -> T	synonymous_variant	SILENT	Ctg/Ttg	p.Leu209Leu/c.625C>T
Chr4	10415371	10415371	SNV	description=SNV G -> A	synonymous_variant	SILENT	ctG/ctA	p.Leu209Leu/c.627G>A
Chr4	10415372	10415372	SNV	description=SNV G -> A	missense_variant	MISSENSE	Gag/Aag	p.Glu210Lys/c.628G>A
Chr4	10415374	10415374	SNV	description=SNV G -> A	synonymous_variant	SILENT	gaG/gaA	p.Glu210Glu/c.630G>A
Chr4	10415383	10415383	SNV	description=SNV A -> C%2CSNV A -> T	synonymous_variant	SILENT	atA/atC	p.Ile213Ile/c.639A>C
Chr4	10415408	10415408	SNV	description=SNV A -> G	missense_variant	MISSENSE	Aac/Gac	p.Asn222Asp/c.664A>G
Chr4	10415427	10415427	SNV	description=SNV C -> T	missense_variant	MISSENSE	tCa/tTa	p.Ser228Leu/c.683C>T
Chr4	10415430	10415430	SNV	description=SNV G -> A	missense_variant	MISSENSE	aGa/aAa	p.Arg229Lys/c.686G>A
Chr4	10415444	10415444	SNV	description=SNV G -> A	missense_variant	MISSENSE	Gcc/Acc	p.Ala234Thr/c.700G>A
Chr4	10415461	10415461	SNV	description=SNV T -> C	synonymous_variant	SILENT	gaT/gaC	p.Asp239Asp/c.717T>C
Chr4	10415463	10415463	SNV	description=SNV G -> A	missense_variant	MISSENSE	aGt/aAt	p.Ser240Asn/c.719G>A
Chr4	10415475	10415475	SNV	description=SNV T -> C	missense_variant	MISSENSE	tTa/tCa	p.Leu244Ser/c.731T>C
Chr4	10415478	10415478	SNV	description=SNV A -> C	missense_variant	MISSENSE	tAt/tCt	p.Tyr245Ser/c.734A>C
Chr4	10415485	10415485	SNV	description=SNV C -> A	missense_variant	MISSENSE	agC/agA	p.Ser247Arg/c.741C>A
Chr4	10415492	10415492	SNV	description=SNV A -> C%2CSNV A -> G	missense_variant	MISSENSE	Agt/Cgt	p.Ser250Arg/c.748A>C
Chr4	10415505	10415505	SNV	description=SNV G -> A	missense_variant	MISSENSE	aGt/aAt	p.Ser254Asn/c.761G>A
Chr4	10415530	10415530	SNV	description=SNV G -> A	synonymous_variant	SILENT	agG/agA	p.Arg262Arg/c.786G>A
Chr4	10415548	10415548	SNV	description=SNV G -> A	missense_variant	MISSENSE	atG/atA	p.Met268Ile/c.804G>A
Chr4	10415560	10415560	SNV	description=SNV G -> A	synonymous_variant	SILENT	gaG/gaA	p.Glu272Glu/c.816G>A
Chr4	10415571	10415571	SNV	description=SNV A -> T	missense_variant	MISSENSE	gAa/gTa	p.Glu276Val/c.827A>T
Chr4	10415605	10415605	SNV	description=SNV G -> T	missense_variant	MISSENSE	atG/atT	p.Met287Ile/c.861G>T
Chr4	10415640	10415640	SNV	description=SNV G -> A	missense_variant	MISSENSE	aGg/aAg	p.Arg299Lys/c.896G>A
Chr4	10415656	10415656	SNV	description=SNV G -> T	synonymous_variant	SILENT	gtG/gtT	p.Val304Val/c.912G>T
Chr4	10415663	10415663	SNV	description=SNV G -> A	missense_variant	MISSENSE	Ggc/Agc	p.Gly307Ser/c.919G>A
Chr4	10415688	10415688	SNV	description=SNV G -> C%2CSNV G -> A	missense_variant	MISSENSE	aGa/aCa	p.Arg315Thr/c.944G>C
Chr4	10415704	10415704	SNV	description=SNV G -> A	synonymous_variant	SILENT	ccG/ccA	p.Pro320Pro/c.960G>A
Chr4	10415710	10415710	SNV	description=SNV A -> G	synonymous_variant	SILENT	ttA/ttG	p.Leu322Leu/c.966A>G
Chr4	10415734	10415734	SNV	description=SNV A -> G	synonymous_variant	SILENT	ggA/ggG	p.Gly330Gly/c.990A>G
Chr4	10415738	10415738	SNV	description=SNV G -> A	missense_variant	MISSENSE	Gag/Aag	p.Glu332Lys/c.994G>A
Chr4	10415740	10415740	SNV	description=SNV G -> A	synonymous_variant	SILENT	gaG/gaA	p.Glu332Glu/c.996G>A
Chr4	10415746	10415746	SNV	description=SNV G -> A	synonymous_variant	SILENT	ctG/ctA	p.Leu334Leu/c.1002G>A
Chr4	10415747	10415747	SNV	description=SNV G -> A	missense_variant	MISSENSE	Gtg/Atg	p.Val335Met/c.1003G>A
Chr4	10415764	10415764	SNV	description=SNV G -> T	missense_variant	MISSENSE	aaG/aaT	p.Lys340Asn/c.1020G>T
Chr4	10415777	10415777	SNV	description=SNV G -> A%2CSNV G -> C	missense_variant	MISSENSE	Gag/Aag	p.Glu345Lys/c.1033G>A
Chr4	10415805	10415805	SNV	description=SNV G -> A	missense_variant	MISSENSE	gGc/gAc	p.Gly354Asp/c.1061G>A
Chr4	10415833	10415833	SNV	description=SNV A -> T	missense_variant	MISSENSE	ttA/ttT	p.Leu363Phe/c.1089A>T
Chr4	10415844	10415844	SNV	description=SNV C -> T	missense_variant	MISSENSE	tCg/tTg	p.Ser367Leu/c.1100C>T
Chr4	10415850	10415850	SNV	description=SNV G -> A	missense_variant	MISSENSE	tGc/tAc	p.Cys369Tyr/c.1106G>A
Chr4	10415871	10415871	SNV	description=SNV G -> T	missense_variant	MISSENSE	gGt/gTt	p.Gly376Val/c.1127G>T
Chr4	10415880	10415880	SNV	description=SNV A -> G	missense_variant	MISSENSE	gAc/gGc	p.Asp379Gly/c.1136A>G
Chr4	10415897	10415897	SNV	description=SNV C -> G	missense_variant	MISSENSE	Ccc/Gcc	p.Pro385Ala/c.1153C>G
Chr4	10415904	10415904	SNV	description=SNV C -> T	missense_variant	MISSENSE	tCt/tTt	p.Ser387Phe/c.1160C>T
Chr4	10415925	10415925	SNV	description=SNV A -> G	missense_variant	MISSENSE	gAt/gGt	p.Asp394Gly/c.1181A>G
Chr4	10415934	10415934	SNV	description=SNV C -> G	missense_variant	MISSENSE	aCt/aGt	p.Thr397Ser/c.1190C>G
Chr4	10415937	10415937	SNV	description=SNV G -> A	missense_variant	MISSENSE	aGc/aAc	p.Ser398Asn/c.1193G>A
Chr4	10415938	10415938	SNV	description=SNV C -> G	missense_variant	MISSENSE	agC/agG	p.Ser398Arg/c.1194C>G
Chr4	10415942	10415942	SNV	description=SNV T -> A	missense_variant	MISSENSE	Ttg/Atg	p.Leu400Met/c.1198T>A
Chr4	10415947	10415947	SNV	description=SNV A -> T	missense_variant	MISSENSE	aaA/aaT	p.Lys401Asn/c.1203A>T
Chr4	10415953	10415953	insertion	description=insertion C -> CA	frameshift_variant		aaa/Aaaa	p.Lys404_Asn405fs/c.1210_1211insA
Chr4	10415961	10415961	SNV	description=SNV A -> G	missense_variant	MISSENSE	gAt/gGt	p.Asp406Gly/c.1217A>G
Chr4	10415984	10415984	SNV	description=SNV A -> C	missense_variant	MISSENSE	Acg/Ccg	p.Thr414Pro/c.1240A>C
Chr4	10415985	10415985	SNV	description=SNV C -> T	missense_variant	MISSENSE	aCg/aTg	p.Thr414Met/c.1241C>T
Chr4	10415986	10415986	SNV	description=SNV G -> A	synonymous_variant	SILENT	acG/acA	p.Thr414Thr/c.1242G>A
Chr4	10416008	10416008	SNV	description=SNV G -> T	missense_variant	MISSENSE	Gca/Tca	p.Ala422Ser/c.1264G>T
Chr4	10416017	10416017	SNV	description=SNV T -> C	missense_variant	MISSENSE	Tct/Cct	p.Ser425Pro/c.1273T>C
Chr4	10416023	10416023	SNV	description=SNV C -> T	missense_variant	MISSENSE	Ctt/Ttt	p.Leu427Phe/c.1279C>T
Chr4	10416042	10416042	insertion	description=insertion C -> CTTG	inframe_insertion		gct/gcTTGt	p.Ala433_Cys434insAlaCys/c.1299_1300insTTG
Chr4	10416043	10416043	SNV	description=SNV T -> C	synonymous_variant	SILENT	gcT/gcC	p.Ala433Ala/c.1299T>C
Chr4	10416045	10416045	SNV	description=SNV G -> A	missense_variant	MISSENSE	tGt/tAt	p.Cys434Tyr/c.1301G>A
Chr4	10416047	10416047	SNV	description=SNV G -> A	missense_variant	MISSENSE	Ggt/Agt	p.Gly435Ser/c.1303G>A
Chr4	10416060	10416072	deletion	description=deletion AGGGAAAAACTCG -> A	inframe_deletion		aagggaaaaactcgg/aag	p.Lys439_Arg443del/c.1317_1328delGGGAAAAACTCG
Chr4	10416066	10416066	SNV	description=SNV A -> C%2CSNV A -> G	missense_variant	MISSENSE	aAa/aCa	p.Lys441Thr/c.1322A>C
Chr4	10416071	10416071	SNV	description=SNV C -> T	missense_variant	MISSENSE	Cgg/Tgg	p.Arg443Trp/c.1327C>T
Chr4	10416074	10416074	SNV	description=SNV G -> A	missense_variant	MISSENSE	Gaa/Aaa	p.Glu444Lys/c.1330G>A
Chr4	10416085	10416085	SNV	description=SNV A -> G	synonymous_variant	SILENT	gtA/gtG	p.Val447Val/c.1341A>G
Chr4	10416093	10416093	SNV	description=SNV C -> G	missense_variant	MISSENSE	aCt/aGt	p.Thr450Ser/c.1349C>G
Chr4	10416114	10416114	SNV	description=SNV G -> A	missense_variant	MISSENSE	aGc/aAc	p.Ser457Asn/c.1370G>A
Chr4	10416115	10416115	SNV	description=SNV C -> T	synonymous_variant	SILENT	agC/agT	p.Ser457Ser/c.1371C>T
Chr4	10416116	10416116	SNV	description=SNV G -> A	missense_variant	MISSENSE	Gat/Aat	p.Asp458Asn/c.1372G>A
Chr4	10416122	10416122	SNV	description=SNV C -> T	missense_variant	MISSENSE	Ccg/Tcg	p.Pro460Ser/c.1378C>T
Chr4	10416141	10416141	SNV	description=SNV T -> C	missense_variant	MISSENSE	tTa/tCa	p.Leu466Ser/c.1397T>C
Chr4	10416144	10416144	SNV	description=SNV A -> T%2CSNV A -> C	missense_variant	MISSENSE	aAt/aTt	p.Asn467Ile/c.1400A>T
Chr4	10416167	10416167	SNV	description=SNV G -> A	missense_variant	MISSENSE	Gaa/Aaa	p.Glu475Lys/c.1423G>A
Chr4	10416193	10416193	SNV	description=SNV G -> A	synonymous_variant	SILENT	ggG/ggA	p.Gly483Gly/c.1449G>A
Chr4	10416196	10416196	SNV	description=SNV T -> G	synonymous_variant	SILENT	ggT/ggG	p.Gly484Gly/c.1452T>G
Chr4	10416197	10416197	SNV	description=SNV A -> G	missense_variant	MISSENSE	Aat/Gat	p.Asn485Asp/c.1453A>G
Chr4	10416208	10416208	SNV	description=SNV C -> T	synonymous_variant	SILENT	atC/atT	p.Ile488Ile/c.1464C>T
Chr4	10416212	10416212	SNV	description=SNV T -> C	missense_variant	MISSENSE	Tca/Cca	p.Ser490Pro/c.1468T>C
Chr4	10416213	10416213	SNV	description=SNV C -> A	stop_gained	NONSENSE	tCa/tAa	p.Ser490*/c.1469C>A
Chr4	10416215	10416215	SNV	description=SNV C -> T%2CSNV C -> G	missense_variant	MISSENSE	Ctg/Gtg	p.Leu491Val/c.1471C>G
Chr4	10416218	10416218	SNV	description=SNV G -> A	missense_variant	MISSENSE	Gat/Aat	p.Asp492Asn/c.1474G>A
Chr4	10416230	10416230	SNV	description=SNV C -> T	missense_variant	MISSENSE	Cca/Tca	p.Pro496Ser/c.1486C>T
Chr4	10416233	10416233	SNV	description=SNV A -> G	missense_variant	MISSENSE	Acg/Gcg	p.Thr497Ala/c.1489A>G
Chr4	10416239	10416239	SNV	description=SNV T -> C	missense_variant	MISSENSE	Tca/Cca	p.Ser499Pro/c.1495T>C
Chr4	10416244	10416244	SNV	description=SNV C -> A	synonymous_variant	SILENT	acC/acA	p.Thr500Thr/c.1500C>A
Chr4	10416247	10416247	SNV	description=SNV G -> T	missense_variant	MISSENSE	aaG/aaT	p.Lys501Asn/c.1503G>T
Chr4	10416253	10416253	SNV	description=SNV G -> A	synonymous_variant	SILENT	aaG/aaA	p.Lys503Lys/c.1509G>A
Chr4	10416255	10416255	SNV	description=SNV G -> C	missense_variant	MISSENSE	gGt/gCt	p.Gly504Ala/c.1511G>C
Chr4	10416260	10416260	SNV	description=SNV C -> T	missense_variant	MISSENSE	Cgg/Tgg	p.Arg506Trp/c.1516C>T
Chr4	10416264	10416264	SNV	description=SNV T -> C	missense_variant	MISSENSE	gTa/gCa	p.Val507Ala/c.1520T>C
Chr4	10416268	10416268	SNV	description=SNV C -> T	synonymous_variant	SILENT	acC/acT	p.Thr508Thr/c.1524C>T
Chr4	10416273	10416273	SNV	description=SNV C -> T	missense_variant	MISSENSE	aCt/aTt	p.Thr510Ile/c.1529C>T
Chr4	10416289	10416289	SNV	description=SNV G -> T	missense_variant	MISSENSE	caG/caT	p.Gln515His/c.1545G>T
Chr4	10416290	10416290	SNV	description=SNV A -> G	missense_variant	MISSENSE	Aac/Gac	p.Asn516Asp/c.1546A>G
Chr4	10416297	10416297	SNV	description=SNV G -> A	missense_variant	MISSENSE	cGt/cAt	p.Arg518His/c.1553G>A
Chr4	10416306	10416306	SNV	description=SNV G -> A	missense_variant	MISSENSE	tGt/tAt	p.Cys521Tyr/c.1562G>A
Chr4	10416347	10416347	SNV	description=SNV G -> A	missense_variant	MISSENSE	Gaa/Aaa	p.Glu535Lys/c.1603G>A
Chr4	10416357	10416357	SNV	description=SNV G -> A	missense_variant	MISSENSE	cGc/cAc	p.Arg538His/c.1613G>A
Chr4	10416368	10416368	SNV	description=SNV G -> A	missense_variant	MISSENSE	Gaa/Aaa	p.Glu542Lys/c.1624G>A
Chr4	10416373	10416373	SNV	description=SNV T -> C	synonymous_variant	SILENT	ctT/ctC	p.Leu543Leu/c.1629T>C
Chr4	10416379	10416379	SNV	description=SNV A -> T	splice_region_variant			c.1633A>T
Chr4	10416382	10416382	SNV	description=SNV T -> G	splice_region_variant			c.1633T>G
Chr4	10416384	10416384	SNV	description=SNV A -> C	splice_region_variant			c.1633A>C
Chr4	10416391	10416391	SNV	description=SNV T -> G	upstream_gene_variant		2142
Chr4	10416401	10416401	insertion	description=insertion T -> TA	upstream_gene_variant		2153
Chr4	10416415	10416416	deletion	description=deletion TA -> T	upstream_gene_variant		2167
Chr4	10416426	10416426	insertion	description=insertion T -> TTCTGG%2CAAGTTACA%2Cinsertion T -> TTCTGGAAGTTACA	upstream_gene_variant		2178
Chr4	10416429	10416429	insertion	description=insertion G -> GTTACAAAA	upstream_gene_variant		2181
Chr4	10416433	10416433	SNV	description=SNV G -> A	upstream_gene_variant		2184
Chr4	10416450	10416450	SNV	description=SNV T -> C	upstream_gene_variant		2201
Chr4	10416458	10416458	SNV	description=SNV C -> G	upstream_gene_variant		2209
Chr4	10416459	10416461	deletion	description=deletion TTA -> T	upstream_gene_variant		2211
Chr4	10416469	10416469	SNV	description=SNV A -> G	upstream_gene_variant		2220
Chr4	10416492	10416492	SNV	description=SNV C -> T	upstream_gene_variant		2243
Chr4	10416496	10416496	SNV	description=SNV A -> G	upstream_gene_variant		2247
Chr4	10416512	10416512	SNV	description=SNV T -> C	upstream_gene_variant		2263
Chr4	10416524	10416524	SNV	description=SNV C -> A%2CSNV C -> T	upstream_gene_variant		2275
Chr4	10416526	10416526	SNV	description=SNV C -> T%2CSNV C -> A	upstream_gene_variant		2277
Chr4	10416542	10416542	SNV	description=SNV G -> T	upstream_gene_variant		2293
Chr4	10416550	10416550	SNV	description=SNV C -> T	upstream_gene_variant		2301
Chr4	10416552	10416554	deletion	description=deletion AAT -> A	splice_region_variant			c.1633_1634delAT
Chr4	10416558	10416558	SNV	description=SNV C -> T	splice_region_variant			c.1633C>T
Chr4	10416581	10416581	SNV	description=SNV A -> G	synonymous_variant	SILENT	agA/agG	p.Arg551Arg/c.1653A>G
Chr4	10416583	10416583	SNV	description=SNV G -> C	missense_variant	MISSENSE	gGc/gCc	p.Gly552Ala/c.1655G>C
Chr4	10416606	10416606	insertion	description=insertion G -> GA	upstream_gene_variant		2358
Chr4	10416608	10416608	insertion,SNV	description=insertion T -> TG%2CSNV T -> G	upstream_gene_variant		2360
Chr4	10416613	10416613	SNV	description=SNV G -> A	upstream_gene_variant		2364
Chr4	10416615	10416615	SNV	description=SNV C -> G	upstream_gene_variant		2366
Chr4	10416624	10416626	deletion	description=deletion GTT -> G%2CT%2Cdeletion GTT -> GT	upstream_gene_variant		2376
Chr4	10416626	10416626	SNV	description=SNV T -> G	upstream_gene_variant		2377
Chr4	10416627	10416627	SNV	description=SNV T -> A	upstream_gene_variant		2378
Chr4	10416640	10416640	SNV	description=SNV A -> T	upstream_gene_variant		2391
Chr4	10416655	10416655	SNV	description=SNV A -> T	upstream_gene_variant		2406
Chr4	10416657	10416657	SNV	description=SNV G -> A	upstream_gene_variant		2408
Chr4	10416659	10416659	SNV	description=SNV G -> A	upstream_gene_variant		2410
Chr4	10416667	10416667	SNV	description=SNV T -> C	upstream_gene_variant		2418
Chr4	10416674	10416674	SNV	description=SNV A -> G	upstream_gene_variant		2425
Chr4	10416676	10416676	SNV	description=SNV A -> T	upstream_gene_variant		2427
Chr4	10416683	10416683	SNV	description=SNV A -> G	upstream_gene_variant		2434
Chr4	10416709	10416709	SNV	description=SNV G -> A	missense_variant	MISSENSE	Gac/Aac	p.Asp558Asn/c.1672G>A
Chr4	10416720	10416720	SNV	description=SNV G -> A	synonymous_variant	SILENT	aaG/aaA	p.Lys561Lys/c.1683G>A
Chr4	10416732	10416732	SNV	description=SNV T -> C	synonymous_variant	SILENT	aaT/aaC	p.Asn565Asn/c.1695T>C
Chr4	10416733	10416733	SNV	description=SNV G -> A	missense_variant	MISSENSE	Gta/Ata	p.Val566Ile/c.1696G>A
Chr4	10416759	10416759	SNV	description=SNV A -> G	synonymous_variant	SILENT	aaA/aaG	p.Lys574Lys/c.1722A>G
Chr4	10416762	10416762	SNV	description=SNV C -> T	synonymous_variant	SILENT	gtC/gtT	p.Val575Val/c.1725C>T
Chr4	10416771	10416771	SNV	description=SNV C -> T	synonymous_variant	SILENT	caC/caT	p.His578His/c.1734C>T
Chr4	10416795	10416795	SNV	description=SNV C -> T	synonymous_variant	SILENT	gcC/gcT	p.Ala586Ala/c.1758C>T
Chr4	10416797	10416797	SNV	description=SNV A -> G	missense_variant	MISSENSE	tAc/tGc	p.Tyr587Cys/c.1760A>G
Chr4	10416798	10416798	SNV	description=SNV C -> T	synonymous_variant	SILENT	taC/taT	p.Tyr587Tyr/c.1761C>T
Chr4	10416824	10416824	SNV	description=SNV A -> T	upstream_gene_variant		2575
Chr4	10416836	10416836	SNV	description=SNV T -> C	upstream_gene_variant		2587
Chr4	10416837	10416837	SNV	description=SNV T -> C	upstream_gene_variant		2588
Chr4	10416851	10416851	SNV	description=SNV C -> T	upstream_gene_variant		2602
Chr4	10416879	10416879	SNV	description=SNV C -> T	upstream_gene_variant		2630
Chr4	10416884	10416884	SNV	description=SNV C -> A	upstream_gene_variant		2635
Chr4	10416901	10416901	SNV	description=SNV A -> T	upstream_gene_variant		2652
Chr4	10416902	10416902	SNV	description=SNV G -> C	upstream_gene_variant		2653
Chr4	10416909	10416909	SNV	description=SNV A -> G	upstream_gene_variant		2660
Chr4	10416914	10416914	SNV	description=SNV C -> G	upstream_gene_variant		2665
Chr4	10416926	10416926	SNV	description=SNV G -> A	upstream_gene_variant		2677
Chr4	10416934	10416934	SNV	description=SNV G -> A	upstream_gene_variant		2685
Chr4	10416942	10416942	SNV	description=SNV C -> A	upstream_gene_variant		2693
Chr4	10416951	10416951	SNV	description=SNV C -> T	upstream_gene_variant		2702
Chr4	10416952	10416952	SNV	description=SNV T -> G	upstream_gene_variant		2703
Chr4	10416955	10416955	SNV	description=SNV T -> G	upstream_gene_variant		2706
Chr4	10416956	10416956	SNV	description=SNV T -> C	upstream_gene_variant		2707
Chr4	10416979	10416979	SNV	description=SNV A -> T	splice_region_variant			c.1768A>T
Chr4	10416980	10416980	SNV	description=SNV C -> A	splice_region_variant			c.1768C>A
Chr4	10416992	10416992	SNV	description=SNV G -> A	missense_variant	MISSENSE	Gaa/Aaa	p.Glu593Lys/c.1777G>A
Chr4	10416997	10416997	SNV	description=SNV A -> G	synonymous_variant	SILENT	gaA/gaG	p.Glu594Glu/c.1782A>G
Chr4	10417017	10417017	SNV	description=SNV T -> C	missense_variant	MISSENSE	gTa/gCa	p.Val601Ala/c.1802T>C
Chr4	10417018	10417018	SNV	description=SNV A -> G	synonymous_variant	SILENT	gtA/gtG	p.Val601Val/c.1803A>G
Chr4	10417030	10417030	SNV	description=SNV G -> A	synonymous_variant	SILENT	aaG/aaA	p.Lys605Lys/c.1815G>A
Chr4	10417047	10417047	SNV	description=SNV G -> A	missense_variant	MISSENSE	aGc/aAc	p.Ser611Asn/c.1832G>A
Chr4	10417048	10417048	SNV	description=SNV C -> T	synonymous_variant	SILENT	agC/agT	p.Ser611Ser/c.1833C>T
Chr4	10417081	10417081	SNV	description=SNV G -> C	synonymous_variant	SILENT	acG/acC	p.Thr622Thr/c.1866G>C
Chr4	10417113	10417113	SNV	description=SNV G -> T	upstream_gene_variant		2864
Chr4	10417116	10417117	deletion	description=deletion TG -> T	upstream_gene_variant		2868
Chr4	10417117	10417117	SNV	description=SNV G -> A	upstream_gene_variant		2868
Chr4	10417119	10417119	SNV	description=SNV C -> T	upstream_gene_variant		2870
Chr4	10417125	10417125	SNV	description=SNV G -> A	upstream_gene_variant		2876
Chr4	10417134	10417134	SNV	description=SNV G -> A	upstream_gene_variant		2885
Chr4	10417138	10417138	SNV	description=SNV C -> T	upstream_gene_variant		2889
Chr4	10417180	10417180	SNV	description=SNV G -> A	missense_variant	MISSENSE	cGg/cAg	p.Arg628Gln/c.1883G>A
Chr4	10417191	10417191	SNV	description=SNV A -> G	missense_variant	MISSENSE	Aat/Gat	p.Asn632Asp/c.1894A>G
Chr4	10417209	10417209	SNV	description=SNV C -> G	missense_variant	MISSENSE	Ctc/Gtc	p.Leu638Val/c.1912C>G
Chr4	10417227	10417227	SNV	description=SNV A -> G	missense_variant	MISSENSE	Atg/Gtg	p.Met644Val/c.1930A>G
Chr4	10417241	10417241	SNV	description=SNV A -> T	synonymous_variant	SILENT	ccA/ccT	p.Pro648Pro/c.1944A>T
Chr4	10417259	10417259	SNV	description=SNV T -> C	synonymous_variant	SILENT	tcT/tcC	p.Ser654Ser/c.1962T>C
Chr4	10417267	10417267	SNV	description=SNV C -> T	missense_variant	MISSENSE	aCt/aTt	p.Thr657Ile/c.1970C>T
Chr4	10417280	10417280	SNV	description=SNV T -> C	synonymous_variant	SILENT	gtT/gtC	p.Val661Val/c.1983T>C
Chr4	10417299	10417299	SNV	description=SNV G -> A%2CSNV G -> T	intron_variant			c.1992+10G>A
Chr4	10417304	10417304	SNV	description=SNV G -> T	intron_variant			c.1992+15G>T
Chr4	10417309	10417309	SNV	description=SNV T -> C	intron_variant			c.1992+20T>C
Chr4	10417315	10417319	substitution,deletion	description=substitution TTCTC -> CTCTC%2Cdeletion TTCTC -> TTC%2Cdeletion TTCTC -> TTC%2C	intron_variant			c.1992+26T>C
Chr4	10417328	10417333	deletion	description=deletion TCTCTC -> TTCTC%2Cdeletion TCTCTC -> TTCTC%2C	intron_variant			c.1992+40delC
Chr4	10417330	10417333	deletion	description=deletion TCTC -> T	intron_variant			c.1992+42_1992+44delCTC
Chr4	10417335	10417335	SNV	description=SNV C -> T	intron_variant			c.1992+46C>T
Chr4	10417337	10417339	substitution,deletion	description=substitution CTT -> TTT%2Cdeletion CTT -> C	intron_variant			c.1992+48C>T
Chr4	10417339	10417339	SNV	description=SNV T -> C	intron_variant			c.1992+50T>C
Chr4	10417340	10417340	SNV	description=SNV T -> C	intron_variant			c.1992+51T>C
Chr4	10417347	10417347	SNV	description=SNV G -> C	intron_variant			c.1992+58G>C
Chr4	10417364	10417364	SNV	description=SNV G -> T	intron_variant			c.1993-56G>T
Chr4	10417371	10417371	SNV,insertion	description=SNV A -> C%2Cinsertion A -> ATT	intron_variant			c.1993-49A>C
Chr4	10417372	10417372	SNV	description=SNV G -> A%2CSNV G -> T	intron_variant			c.1993-48G>A
Chr4	10417374	10417374	SNV	description=SNV T -> G	intron_variant			c.1993-46T>G
Chr4	10417386	10417386	SNV	description=SNV G -> C	intron_variant			c.1993-34G>C
Chr4	10417392	10417392	SNV	description=SNV T -> C	intron_variant			c.1993-28T>C
Chr4	10417421	10417421	SNV	description=SNV T -> C	missense_variant	MISSENSE	gTc/gCc	p.Val665Ala/c.1994T>C
Chr4	10417436	10417436	SNV	description=SNV A -> C	missense_variant	MISSENSE	aAt/aCt	p.Asn670Thr/c.2009A>C
Chr4	10417439	10417439	SNV	description=SNV C -> T	missense_variant	MISSENSE	tCt/tTt	p.Ser671Phe/c.2012C>T
Chr4	10417448	10417448	SNV	description=SNV C -> T	missense_variant	MISSENSE	tCt/tTt	p.Ser674Phe/c.2021C>T
Chr4	10417465	10417465	SNV	description=SNV A -> T	missense_variant	MISSENSE	Atg/Ttg	p.Met680Leu/c.2038A>T
Chr4	10417503	10417503	SNV	description=SNV G -> C	missense_variant	MISSENSE	ttG/ttC	p.Leu692Phe/c.2076G>C
Chr4	10417510	10417510	SNV	description=SNV C -> A	missense_variant	MISSENSE	Cct/Act	p.Pro695Thr/c.2083C>A
Chr4	10417514	10417514	SNV	description=SNV A -> G	splice_region_variant			c.2084A>G
Chr4	10417526	10417526	SNV	description=SNV A -> G	intron_variant			c.2083+16A>G
Chr4	10417543	10417543	SNV	description=SNV T -> C	intron_variant			c.2083+33T>C
Chr4	10417558	10417558	SNV	description=SNV A -> G	intron_variant			c.2083+48A>G
Chr4	10417560	10417560	SNV	description=SNV A -> G	intron_variant			c.2083+50A>G
Chr4	10417564	10417564	insertion	description=insertion G -> GA	intron_variant			c.2083+55_2083+56insA
Chr4	10417579	10417580	deletion	description=deletion CT -> C	intron_variant			c.2083+70delT
Chr4	10417583	10417583	SNV	description=SNV T -> G	intron_variant			c.2083+73T>G
Chr4	10417588	10417588	SNV	description=SNV A -> G	intron_variant			c.2083+78A>G
Chr4	10417589	10417589	SNV	description=SNV A -> G	intron_variant			c.2083+79A>G
Chr4	10417592	10417592	SNV	description=SNV C -> T%2CSNV C -> G	intron_variant			c.2083+82C>T
Chr4	10417614	10417615	deletion	description=deletion GT -> G	intron_variant			c.2084-74delT
Chr4	10417617	10417617	SNV	description=SNV T -> C	intron_variant			c.2084-72T>C
Chr4	10417618	10417618	SNV	description=SNV G -> T	intron_variant			c.2084-71G>T
Chr4	10417622	10417622	SNV	description=SNV C -> G	intron_variant			c.2084-67C>G
Chr4	10417635	10417635	SNV	description=SNV A -> T%2CSNV A -> C	intron_variant			c.2084-54A>T
Chr4	10417640	10417640	SNV	description=SNV C -> G	intron_variant			c.2084-49C>G
Chr4	10417644	10417644	SNV	description=SNV G -> T%2CSNV G -> C	intron_variant			c.2084-45G>T
Chr4	10417656	10417656	SNV	description=SNV G -> C	intron_variant			c.2084-33G>C
Chr4	10417673	10417673	insertion	description=insertion C -> CT%2CT%2Cinsertion C -> CTT	intron_variant			c.2084-15_2084-14insT
Chr4	10417692	10417692	SNV	description=SNV A -> G	missense_variant	MISSENSE	aAa/aGa	p.Lys696Arg/c.2087A>G
Chr4	10417711	10417711	SNV	description=SNV T -> C	synonymous_variant	SILENT	ctT/ctC	p.Leu702Leu/c.2106T>C
Chr4	10417712	10417712	SNV	description=SNV G -> C	missense_variant	MISSENSE	Gag/Cag	p.Glu703Gln/c.2107G>C
Chr4	10417720	10417720	SNV	description=SNV T -> G	missense_variant	MISSENSE	tgT/tgG	p.Cys705Trp/c.2115T>G
Chr4	10417724	10417724	SNV	description=SNV G -> C	missense_variant	MISSENSE	Gat/Cat	p.Asp707His/c.2119G>C
Chr4	10417730	10417730	SNV	description=SNV G -> T%2CSNV G -> A	missense_variant	MISSENSE	Gta/Tta	p.Val709Leu/c.2125G>T
Chr4	10417739	10417739	SNV	description=SNV G -> A	missense_variant	MISSENSE	Gaa/Aaa	p.Glu712Lys/c.2134G>A
Chr4	10417744	10417744	SNV	description=SNV C -> T	synonymous_variant	SILENT	tcC/tcT	p.Ser713Ser/c.2139C>T
Chr4	10417748	10417748	SNV	description=SNV G -> A	missense_variant	MISSENSE	Gaa/Aaa	p.Glu715Lys/c.2143G>A
Chr4	10417764	10417764	SNV	description=SNV A -> T	missense_variant	MISSENSE	aAg/aTg	p.Lys720Met/c.2159A>T
Chr4	10417765	10417765	SNV	description=SNV G -> T	missense_variant	MISSENSE	aaG/aaT	p.Lys720Asn/c.2160G>T
Chr4	10417781	10417781	SNV	description=SNV G -> A	missense_variant	MISSENSE	Gag/Aag	p.Glu726Lys/c.2176G>A
Chr4	10417809	10417809	SNV	description=SNV G -> A	missense_variant	MISSENSE	gGt/gAt	p.Gly735Asp/c.2204G>A
Chr4	10417822	10417822	SNV	description=SNV G -> A	missense_variant	MISSENSE	atG/atA	p.Met739Ile/c.2217G>A
Chr4	10417844	10417844	SNV	description=SNV G -> T	missense_variant	MISSENSE	Gcc/Tcc	p.Ala747Ser/c.2239G>T
Chr4	10417850	10417850	SNV	description=SNV A -> T	missense_variant	MISSENSE	Ata/Tta	p.Ile749Leu/c.2245A>T
Chr4	10417857	10417857	SNV	description=SNV G -> A	missense_variant	MISSENSE	gGt/gAt	p.Gly751Asp/c.2252G>A
Chr4	10417860	10417860	SNV	description=SNV T -> C	missense_variant	MISSENSE	gTt/gCt	p.Val752Ala/c.2255T>C
Chr4	10417865	10417865	SNV	description=SNV G -> A	missense_variant	MISSENSE	Gtc/Atc	p.Val754Ile/c.2260G>A
Chr4	10417868	10417868	SNV	description=SNV G -> A	missense_variant	MISSENSE	Gtg/Atg	p.Val755Met/c.2263G>A
Chr4	10417881	10417881	SNV	description=SNV C -> A	splice_region_variant			c.2269C>A
Chr4	10417919	10417919	SNV	description=SNV G -> A	intron_variant			c.2268+46G>A
Chr4	10417939	10417939	SNV	description=SNV C -> G	intron_variant			c.2269-43C>G
Chr4	10417940	10417940	SNV	description=SNV T -> G	intron_variant			c.2269-42T>G
Chr4	10417942	10417942	SNV	description=SNV T -> C	intron_variant			c.2269-40T>C
Chr4	10417949	10417949	SNV	description=SNV A -> T	intron_variant			c.2269-33A>T
Chr4	10418004	10418004	SNV	description=SNV C -> A	missense_variant	MISSENSE	aCg/aAg	p.Thr764Lys/c.2291C>A
Chr4	10418016	10418016	SNV	description=SNV A -> T	missense_variant	MISSENSE	aAg/aTg	p.Lys768Met/c.2303A>T
Chr4	10418023	10418023	SNV	description=SNV G -> A	synonymous_variant	SILENT	ttG/ttA	p.Leu770Leu/c.2310G>A
Chr4	10418044	10418044	SNV	description=SNV G -> C	synonymous_variant	SILENT	acG/acC	p.Thr777Thr/c.2331G>C
Chr4	10418053	10418053	SNV	description=SNV A -> G	splice_region_variant			c.2335A>G
Chr4	10418054	10418054	SNV	description=SNV A -> T	splice_region_variant			c.2335A>T
Chr4	10418057	10418057	SNV	description=SNV C -> T	intron_variant			c.2334+10C>T
Chr4	10418065	10418065	SNV	description=SNV G -> A	intron_variant			c.2334+18G>A
Chr4	10418067	10418067	SNV	description=SNV C -> G	intron_variant			c.2334+20C>G
Chr4	10418069	10418073	deletion	description=deletion ACTGC -> A	intron_variant			c.2334+23_2334+26delCTGC
Chr4	10418080	10418082	deletion	description=deletion ATT -> A	intron_variant			c.2334+34_2334+35delTT
Chr4	10418082	10418082	SNV	description=SNV T -> A	intron_variant			c.2334+35T>A
Chr4	10418083	10418083	SNV	description=SNV T -> C	intron_variant			c.2334+36T>C
Chr4	10418089	10418089	SNV	description=SNV G -> A	intron_variant			c.2335-39G>A
Chr4	10418091	10418091	SNV	description=SNV A -> G	intron_variant			c.2335-37A>G
Chr4	10418093	10418093	SNV	description=SNV T -> C	intron_variant			c.2335-35T>C
Chr4	10418111	10418111	SNV	description=SNV A -> G	intron_variant			c.2335-17A>G
Chr4	10418119	10418119	SNV	description=SNV T -> C	intron_variant			c.2335-9T>C
Chr4	10418138	10418138	insertion	description=insertion A -> AT	frameshift_variant		gat/gaTt	p.Asp782_Ala783fs/c.2346_2347insT
Chr4	10418140	10418140	SNV	description=SNV G -> T	missense_variant	MISSENSE	Gct/Tct	p.Ala783Ser/c.2347G>T
Chr4	10418149	10418149	SNV	description=SNV G -> C	missense_variant	MISSENSE	Gac/Cac	p.Asp786His/c.2356G>C
Chr4	10418169	10418169	SNV	description=SNV G -> A	synonymous_variant	SILENT	aaG/aaA	p.Lys792Lys/c.2376G>A
Chr4	10418176	10418176	SNV	description=SNV G -> A	missense_variant	MISSENSE	Gat/Aat	p.Asp795Asn/c.2383G>A
Chr4	10418177	10418177	SNV	description=SNV A -> T	missense_variant	MISSENSE	gAt/gTt	p.Asp795Val/c.2384A>T
Chr4	10418180	10418180	SNV	description=SNV A -> G	missense_variant	MISSENSE	aAa/aGa	p.Lys796Arg/c.2387A>G
Chr4	10418192	10418192	SNV	description=SNV G -> T	missense_variant	MISSENSE	cGa/cTa	p.Arg800Leu/c.2399G>T
Chr4	10418202	10418202	SNV	description=SNV T -> C	synonymous_variant	SILENT	ttT/ttC	p.Phe803Phe/c.2409T>C
Chr4	10418216	10418216	SNV	description=SNV G -> C%2CSNV G -> A	missense_variant	MISSENSE	aGa/aCa	p.Arg808Thr/c.2423G>C
Chr4	10418223	10418223	SNV	description=SNV T -> C	synonymous_variant	SILENT	gaT/gaC	p.Asp810Asp/c.2430T>C
Chr4	10418251	10418251	SNV	description=SNV G -> C	missense_variant	MISSENSE	Gaa/Caa	p.Glu820Gln/c.2458G>C
Chr4	10418261	10418261	SNV	description=SNV G -> A	missense_variant	MISSENSE	gGa/gAa	p.Gly823Glu/c.2468G>A
Chr4	10418264	10418264	SNV	description=SNV G -> A	missense_variant	MISSENSE	aGc/aAc	p.Ser824Asn/c.2471G>A
Chr4	10418277	10418277	SNV	description=SNV T -> C	synonymous_variant	SILENT	agT/agC	p.Ser828Ser/c.2484T>C
Chr4	10418280	10418280	SNV	description=SNV T -> C	synonymous_variant	SILENT	gaT/gaC	p.Asp829Asp/c.2487T>C
Chr4	10418281	10418281	SNV	description=SNV G -> A	missense_variant	MISSENSE	Gat/Aat	p.Asp830Asn/c.2488G>A
Chr4	10418299	10418299	SNV	description=SNV G -> C	missense_variant	MISSENSE	Gag/Cag	p.Glu836Gln/c.2506G>C
Chr4	10418301	10418301	SNV	description=SNV G -> A	synonymous_variant	SILENT	gaG/gaA	p.Glu836Glu/c.2508G>A
Chr4	10418321	10418321	SNV	description=SNV T -> G	missense_variant	MISSENSE	gTt/gGt	p.Val843Gly/c.2528T>G
Chr4	10418322	10418322	SNV	description=SNV T -> C	synonymous_variant	SILENT	gtT/gtC	p.Val843Val/c.2529T>C
Chr4	10418326	10418326	SNV	description=SNV A -> G	missense_variant	MISSENSE	Ata/Gta	p.Ile845Val/c.2533A>G
Chr4	10418342	10418342	SNV	description=SNV A -> C	missense_variant	MISSENSE	cAt/cCt	p.His850Pro/c.2549A>C
Chr4	10418351	10418351	SNV	description=SNV C -> T	missense_variant	MISSENSE	aCa/aTa	p.Thr853Ile/c.2558C>T
Chr4	10418370	10418370	SNV	description=SNV G -> C	missense_variant	MISSENSE	aaG/aaC	p.Lys859Asn/c.2577G>C
Chr4	10418381	10418381	SNV	description=SNV G -> T	splice_region_variant			c.2584G>T
Chr4	10418383	10418383	SNV	description=SNV C -> T	splice_region_variant			c.2584C>T
Chr4	10418386	10418386	SNV	description=SNV G -> C	intron_variant			c.2583+10G>C
Chr4	10418389	10418389	SNV	description=SNV G -> A	intron_variant			c.2583+13G>A
Chr4	10418397	10418397	SNV	description=SNV A -> G	intron_variant			c.2583+21A>G
Chr4	10418399	10418400	deletion	description=deletion TG -> T	intron_variant			c.2583+24delG
Chr4	10418400	10418400	SNV	description=SNV G -> A	intron_variant			c.2583+24G>A
Chr4	10418402	10418403	deletion	description=deletion TG -> T	intron_variant			c.2583+27delG
Chr4	10418403	10418403	SNV	description=SNV G -> T	intron_variant			c.2583+27G>T
Chr4	10418411	10418411	SNV	description=SNV C -> T	intron_variant			c.2583+35C>T
Chr4	10418413	10418413	SNV	description=SNV T -> C	intron_variant			c.2583+37T>C
Chr4	10418423	10418423	SNV	description=SNV G -> A	intron_variant			c.2583+47G>A
Chr4	10418425	10418425	SNV	description=SNV T -> G	intron_variant			c.2583+49T>G
Chr4	10418439	10418439	SNV	description=SNV T -> G	intron_variant			c.2583+63T>G
Chr4	10418449	10418449	SNV	description=SNV T -> C	intron_variant			c.2583+73T>C
Chr4	10418451	10418451	SNV	description=SNV A -> G	intron_variant			c.2583+75A>G
Chr4	10418459	10418459	SNV	description=SNV C -> G	intron_variant			c.2583+83C>G
Chr4	10418464	10418464	insertion	description=insertion C -> CAT	intron_variant			c.2584-78_2584-77insAT
Chr4	10418467	10418467	SNV	description=SNV A -> G	intron_variant			c.2584-76A>G
Chr4	10418473	10418473	SNV	description=SNV G -> T	intron_variant			c.2584-70G>T
Chr4	10418474	10418474	SNV	description=SNV T -> C	intron_variant			c.2584-69T>C
Chr4	10418479	10418479	SNV	description=SNV C -> T	intron_variant			c.2584-64C>T
Chr4	10418486	10418490	deletion	description=deletion AGCTT -> A	intron_variant			c.2584-56_2584-53delGCTT
Chr4	10418488	10418489	deletion	description=deletion CT -> C	intron_variant			c.2584-54delT
Chr4	10418497	10418497	SNV	description=SNV G -> A	intron_variant			c.2584-46G>A
Chr4	10418514	10418514	SNV	description=SNV A -> T	intron_variant			c.2584-29A>T
Chr4	10418515	10418515	SNV	description=SNV C -> T%2CSNV C -> G	intron_variant			c.2584-28C>T
Chr4	10418523	10418523	SNV	description=SNV G -> A	intron_variant			c.2584-20G>A
Chr4	10418525	10418525	SNV	description=SNV C -> T	downstream_gene_variant		3000
Chr4	10418538	10418538	SNV	description=SNV A -> G	splice_region_variant			c.2584A>G
Chr4	10418556	10418556	SNV	description=SNV G -> A	missense_variant	MISSENSE	gGa/gAa	p.Gly866Glu/c.2597G>A
Chr4	10418560	10418560	SNV	description=SNV C -> T	synonymous_variant	SILENT	taC/taT	p.Tyr867Tyr/c.2601C>T
Chr4	10418570	10418570	SNV	description=SNV G -> A	missense_variant	MISSENSE	Gaa/Aaa	p.Glu871Lys/c.2611G>A
Chr4	10418582	10418582	SNV	description=SNV G -> A	missense_variant	MISSENSE	Gaa/Aaa	p.Glu875Lys/c.2623G>A
Chr4	10418604	10418604	SNV	description=SNV A -> T	splice_region_variant			c.2643A>T
Chr4	10418606	10418606	SNV	description=SNV A -> T%2CSNV A -> G	splice_region_variant			c.2643A>T	Gene_Name	Transcript_BioType	Gene_Coding	Transcript_ID	Exon_Rank	Genotype_Number [	ERRORS	WARNINGS ] )' "}}
Chr4	10418611	10418611	SNV	description=SNV T -> C	downstream_gene_variant		2914
Chr4	10418616	10418616	SNV	description=SNV A -> G	downstream_gene_variant		2909
Chr4	10418624	10418624	SNV	description=SNV A -> C	downstream_gene_variant		2901
Chr4	10418634	10418637	deletion	description=deletion TCTG -> T	downstream_gene_variant		2890
Chr4	10418640	10418640	SNV	description=SNV G -> T	downstream_gene_variant		2885
Chr4	10418645	10418646	deletion	description=deletion CT -> C	downstream_gene_variant		2879
Chr4	10418664	10418664	SNV	description=SNV T -> G	downstream_gene_variant		2861
Chr4	10418668	10418668	SNV	description=SNV G -> A	downstream_gene_variant		2857
Chr4	10418670	10418670	SNV	description=SNV A -> T	splice_region_variant			c.2643A>T
Chr4	10418671	10418671	SNV	description=SNV T -> G	splice_region_variant			c.2643T>G
Chr4	10418680	10418680	SNV	description=SNV C -> T	synonymous_variant	SILENT	aaC/aaT	p.Asn882Asn/c.2646C>T
Chr4	10418687	10418687	SNV	description=SNV G -> A	missense_variant	MISSENSE	Gat/Aat	p.Asp885Asn/c.2653G>A
Chr4	10418696	10418696	SNV	description=SNV C -> A	synonymous_variant	SILENT	Cgg/Agg	p.Arg888Arg/c.2662C>A
Chr4	10418722	10418722	SNV	description=SNV G -> A	synonymous_variant	SILENT	aaG/aaA	p.Lys896Lys/c.2688G>A
Chr4	10418728	10418728	SNV	description=SNV G -> A	synonymous_variant	SILENT	aaG/aaA	p.Lys898Lys/c.2694G>A
Chr4	10418764	10418764	SNV	description=SNV T -> A	downstream_gene_variant		2761
Chr4	10418779	10418779	SNV	description=SNV T -> G	downstream_gene_variant		2746
Chr4	10418783	10418783	SNV	description=SNV A -> C	downstream_gene_variant		2742
Chr4	10418790	10418790	SNV	description=SNV T -> C	downstream_gene_variant		2735
Chr4	10418805	10418805	SNV	description=SNV C -> T	downstream_gene_variant		2720
Chr4	10418816	10418816	SNV	description=SNV C -> T	downstream_gene_variant		2709
Chr4	10418825	10418825	SNV	description=SNV T -> C	downstream_gene_variant		2700
Chr4	10418831	10418831	SNV	description=SNV G -> A	downstream_gene_variant		2694
Chr4	10418841	10418841	insertion	description=insertion T -> TC%2Cinsertion T -> TA	downstream_gene_variant		2683
Chr4	10418849	10418849	SNV	description=SNV T -> A	downstream_gene_variant		2676
Chr4	10418852	10418852	SNV	description=SNV T -> A	downstream_gene_variant		2673
Chr4	10418855	10418855	SNV	description=SNV C -> A	downstream_gene_variant		2670
Chr4	10418868	10418868	SNV	description=SNV T -> C	splice_region_variant			c.2710T>C
Chr4	10418927	10418927	SNV	description=SNV C -> T	synonymous_variant	SILENT	aaC/aaT	p.Asn922Asn/c.2766C>T
Chr4	10418943	10418943	SNV	description=SNV G -> A	missense_variant	MISSENSE	Gat/Aat	p.Asp928Asn/c.2782G>A
Chr4	10418944	10418944	SNV	description=SNV A -> C	missense_variant	MISSENSE	gAt/gCt	p.Asp928Ala/c.2783A>C
Chr4	10418965	10418965	SNV	description=SNV G -> A	missense_variant	MISSENSE	aGg/aAg	p.Arg935Lys/c.2804G>A
Chr4	10418987	10418987	SNV	description=SNV T -> C	synonymous_variant	SILENT	ttT/ttC	p.Phe942Phe/c.2826T>C
Chr4	10419017	10419017	SNV	description=SNV A -> T	synonymous_variant	SILENT	tcA/tcT	p.Ser952Ser/c.2856A>T
Chr4	10419029	10419029	SNV	description=SNV G -> A	missense_variant	MISSENSE	atG/atA	p.Met956Ile/c.2868G>A
Chr4	10419041	10419041	SNV	description=SNV T -> G	synonymous_variant	SILENT	gtT/gtG	p.Val960Val/c.2880T>G
Chr4	10419065	10419065	SNV	description=SNV T -> C	synonymous_variant	SILENT	ggT/ggC	p.Gly968Gly/c.2904T>C
Chr4	10419074	10419074	SNV	description=SNV G -> A	synonymous_variant	SILENT	ggG/ggA	p.Gly971Gly/c.2913G>A
Chr4	10419086	10419086	SNV	description=SNV G -> T	missense_variant	MISSENSE	ttG/ttT	p.Leu975Phe/c.2925G>T
Chr4	10419105	10419105	SNV	description=SNV A -> C	synonymous_variant	SILENT	Aga/Cga	p.Arg982Arg/c.2944A>C
Chr4	10419118	10419118	SNV	description=SNV G -> T	missense_variant	MISSENSE	aGg/aTg	p.Arg986Met/c.2957G>T
Chr4	10419122	10419122	SNV	description=SNV A -> G	synonymous_variant	SILENT	ttA/ttG	p.Leu987Leu/c.2961A>G
Chr4	10419145	10419145	SNV	description=SNV A -> T	missense_variant	MISSENSE	tAt/tTt	p.Tyr995Phe/c.2984A>T
Chr4	10419179	10419179	SNV	description=SNV G -> T	missense_variant	MISSENSE	atG/atT	p.Met1006Ile/c.3018G>T
Chr4	10419209	10419209	SNV	description=SNV A -> G	downstream_gene_variant		2316
Chr4	10419212	10419212	SNV	description=SNV G -> C	downstream_gene_variant		2313
Chr4	10419215	10419215	SNV	description=SNV C -> G	downstream_gene_variant		2310
Chr4	10419232	10419232	SNV	description=SNV G -> A	downstream_gene_variant		2293
Chr4	10419242	10419242	SNV	description=SNV C -> T	downstream_gene_variant		2283
Chr4	10419252	10419252	SNV	description=SNV T -> C%2CSNV T -> A	downstream_gene_variant		2273
Chr4	10419254	10419254	SNV	description=SNV A -> G	downstream_gene_variant		2271
Chr4	10419278	10419278	SNV	description=SNV A -> T	synonymous_variant	SILENT	ctA/ctT	p.Leu1015Leu/c.3045A>T
Chr4	10419282	10419282	SNV	description=SNV C -> A	missense_variant	MISSENSE	Ccg/Acg	p.Pro1017Thr/c.3049C>A
Chr4	10419283	10419283	SNV	description=SNV C -> T	missense_variant	MISSENSE	cCg/cTg	p.Pro1017Leu/c.3050C>T
Chr4	10419288	10419288	SNV	description=SNV C -> A	missense_variant	MISSENSE	Ccg/Acg	p.Pro1019Thr/c.3055C>A
Chr4	10419299	10419299	SNV	description=SNV G -> A	synonymous_variant	SILENT	acG/acA	p.Thr1022Thr/c.3066G>A
Chr4	10419347	10419347	SNV	description=SNV C -> A	splice_region_variant			c.3109C>A
Chr4	10419353	10419353	SNV	description=SNV G -> A	downstream_gene_variant		2172
Chr4	10419362	10419362	SNV	description=SNV G -> T	downstream_gene_variant		2163
Chr4	10419369	10419369	SNV	description=SNV C -> T	downstream_gene_variant		2156
Chr4	10419372	10419372	SNV	description=SNV A -> C	downstream_gene_variant		2153
Chr4	10419390	10419390	SNV	description=SNV C -> G	downstream_gene_variant		2135
Chr4	10419410	10419410	SNV	description=SNV G -> C	downstream_gene_variant		2115
Chr4	10419427	10419427	insertion	description=insertion G -> GT	splice_region_variant			c.3109_3110insT
Chr4	10419436	10419436	SNV	description=SNV G -> A	splice_region_variant			c.3111G>A
Chr4	10419460	10419460	SNV	description=SNV C -> A	synonymous_variant	SILENT	ggC/ggA	p.Gly1045Gly/c.3135C>A
Chr4	10419488	10419488	SNV	description=SNV G -> C	missense_variant	MISSENSE	Gtt/Ctt	p.Val1055Leu/c.3163G>C
Chr4	10419517	10419517	SNV	description=SNV T -> A	synonymous_variant	SILENT	ccT/ccA	p.Pro1064Pro/c.3192T>A
Chr4	10419519	10419519	SNV	description=SNV A -> T	missense_variant	MISSENSE	cAt/cTt	p.His1065Leu/c.3194A>T
Chr4	10419529	10419529	SNV	description=SNV C -> T	downstream_gene_variant		1996
Chr4	10419530	10419531	deletion	description=deletion AT -> A	downstream_gene_variant		1994
Chr4	10419589	10419589	SNV	description=SNV T -> A	splice_region_variant			c.3196T>A
Chr4	10419593	10419593	SNV	description=SNV T -> G	splice_region_variant			c.3196T>G
Chr4	10419598	10419598	SNV	description=SNV A -> G	splice_region_variant			c.3198A>G
Chr4	10419607	10419607	SNV	description=SNV T -> A	missense_variant	MISSENSE	gaT/gaA	p.Asp1069Glu/c.3207T>A
Chr4	10419623	10419623	SNV	description=SNV T -> C	synonymous_variant	SILENT	Ttg/Ctg	p.Leu1075Leu/c.3223T>C
Chr4	10419633	10419633	SNV	description=SNV A -> C	missense_variant	MISSENSE	gAa/gCa	p.Glu1078Ala/c.3233A>C
Chr4	10419641	10419641	SNV	description=SNV C -> T	missense_variant	MISSENSE	Cca/Tca	p.Pro1081Ser/c.3241C>T
Chr4	10419646	10419646	SNV	description=SNV A -> G	synonymous_variant	SILENT	aaA/aaG	p.Lys1082Lys/c.3246A>G
Chr4	10419661	10419661	SNV	description=SNV G -> A	synonymous_variant	SILENT	agG/agA	p.Arg1087Arg/c.3261G>A
Chr4	10419672	10419672	SNV	description=SNV C -> T	missense_variant	MISSENSE	tCa/tTa	p.Ser1091Leu/c.3272C>T
Chr4	10419692	10419692	SNV	description=SNV G -> A	downstream_gene_variant		1833
Chr4	10419712	10419712	SNV	description=SNV G -> A	downstream_gene_variant		1813
Chr4	10419715	10419716	deletion	description=deletion CT -> C	downstream_gene_variant		1809
Chr4	10419727	10419727	SNV	description=SNV A -> G	downstream_gene_variant		1798
Chr4	10419734	10419734	SNV	description=SNV T -> A	downstream_gene_variant		1791
Chr4	10419746	10419746	SNV	description=SNV A -> G	downstream_gene_variant		1779
Chr4	10419749	10419749	SNV	description=SNV A -> T	downstream_gene_variant		1776
Chr4	10419756	10419756	SNV	description=SNV T -> A	downstream_gene_variant		1769
Chr4	10419765	10419766	deletion	description=deletion TG -> T	downstream_gene_variant		1759
Chr4	10419767	10419767	SNV	description=SNV G -> T	downstream_gene_variant		1758
Chr4	10419769	10419770	deletion	description=deletion AG -> A	downstream_gene_variant		1755
Chr4	10419770	10419770	SNV	description=SNV G -> A	downstream_gene_variant		1755
Chr4	10419775	10419775	SNV	description=SNV C -> T	downstream_gene_variant		1750
Chr4	10419778	10419778	SNV	description=SNV G -> T	downstream_gene_variant		1747
Chr4	10419781	10419781	SNV	description=SNV A -> G	downstream_gene_variant		1744
Chr4	10419782	10419782	SNV	description=SNV G -> A	downstream_gene_variant		1743
Chr4	10419784	10419784	SNV	description=SNV G -> A	downstream_gene_variant		1741
Chr4	10419822	10419822	SNV	description=SNV A -> C	missense_variant	MISSENSE	Aac/Cac	p.Asn1103His/c.3307A>C
Chr4	10419829	10419829	SNV	description=SNV A -> G	missense_variant	MISSENSE	aAc/aGc	p.Asn1105Ser/c.3314A>G
Chr4	10419838	10419838	SNV	description=SNV C -> A	missense_variant	MISSENSE	aCa/aAa	p.Thr1108Lys/c.3323C>A
Chr4	10419840	10419840	SNV	description=SNV A -> G	missense_variant	MISSENSE	Atg/Gtg	p.Met1109Val/c.3325A>G
Chr4	10419863	10419863	SNV	description=SNV G -> A%2CSNV G -> C	synonymous_variant	SILENT	ccG/ccA	p.Pro1116Pro/c.3348G>A
Chr4	10419884	10419884	SNV	description=SNV C -> T	synonymous_variant	SILENT	gaC/gaT	p.Asp1123Asp/c.3369C>T
Chr4	10419897	10419897	SNV	description=SNV T -> C	missense_variant	MISSENSE	Tgc/Cgc	p.Cys1128Arg/c.3382T>C
Chr4	10419908	10419908	SNV	description=SNV C -> A	synonymous_variant	SILENT	ccC/ccA	p.Pro1131Pro/c.3393C>A
Chr4	10419911	10419911	SNV	description=SNV G -> T	missense_variant	MISSENSE	aaG/aaT	p.Lys1132Asn/c.3396G>T
Chr4	10419924	10419929	deletion	description=deletion ATTTCG -> A	splice_region_variant			c.3403_3407delTTTCG
Chr4	10419929	10419929	SNV	description=SNV G -> A	downstream_gene_variant		1596
Chr4	10419934	10419934	SNV	description=SNV A -> T	downstream_gene_variant		1591
Chr4	10419949	10419949	SNV	description=SNV C -> T	downstream_gene_variant		1576
Chr4	10419953	10419953	SNV	description=SNV C -> T	downstream_gene_variant		1572
Chr4	10419954	10419954	SNV	description=SNV C -> G	downstream_gene_variant		1571
Chr4	10419961	10419961	SNV	description=SNV C -> T%2CSNV C -> G	downstream_gene_variant		1564
Chr4	10419962	10419962	SNV	description=SNV G -> A	downstream_gene_variant		1563
Chr4	10419977	10419977	SNV	description=SNV C -> T	downstream_gene_variant		1548
Chr4	10419987	10419987	SNV	description=SNV G -> C	splice_region_variant			c.3403G>C
Chr4	10419990	10419990	SNV	description=SNV T -> G	splice_region_variant			c.3403T>G
Chr4	10420003	10420003	SNV	description=SNV T -> C	synonymous_variant	SILENT	aaT/aaC	p.Asn1137Asn/c.3411T>C
Chr4	10420009	10420009	SNV	description=SNV G -> A	synonymous_variant	SILENT	agG/agA	p.Arg1139Arg/c.3417G>A
Chr4	10420022	10420022	SNV	description=SNV T -> A	missense_variant	MISSENSE	Tta/Ata	p.Leu1144Ile/c.3430T>A
Chr4	10420039	10420039	SNV	description=SNV T -> C	synonymous_variant	SILENT	aaT/aaC	p.Asn1149Asn/c.3447T>C
Chr4	10420056	10420056	SNV	description=SNV C -> T	missense_variant	MISSENSE	cCa/cTa	p.Pro1155Leu/c.3464C>T
Chr4	10420061	10420061	SNV	description=SNV A -> T	missense_variant	MISSENSE	Atg/Ttg	p.Met1157Leu/c.3469A>T
Chr4	10420066	10420066	SNV	description=SNV A -> T	missense_variant	MISSENSE	gaA/gaT	p.Glu1158Asp/c.3474A>T
Chr4	10420073	10420073	SNV	description=SNV A -> C	missense_variant	MISSENSE	Att/Ctt	p.Ile1161Leu/c.3481A>C
Chr4	10420074	10420074	SNV	description=SNV T -> A	missense_variant	MISSENSE	aTt/aAt	p.Ile1161Asn/c.3482T>A
Chr4	10420076	10420076	SNV	description=SNV C -> T	synonymous_variant	SILENT	Ctg/Ttg	p.Leu1162Leu/c.3484C>T
Chr4	10420081	10420081	SNV	description=SNV A -> G	synonymous_variant	SILENT	ccA/ccG	p.Pro1163Pro/c.3489A>G
Chr4	10420090	10420090	SNV	description=SNV G -> A	synonymous_variant	SILENT	aaG/aaA	p.Lys1166Lys/c.3498G>A
Chr4	10420092	10420092	SNV	description=SNV C -> T	missense_variant	MISSENSE	cCt/cTt	p.Pro1167Leu/c.3500C>T
Chr4	10420124	10420124	SNV	description=SNV C -> T	downstream_gene_variant		1401
Chr4	10420143	10420143	insertion	description=insertion G -> GT	downstream_gene_variant		1381
Chr4	10420145	10420145	SNV	description=SNV T -> A	downstream_gene_variant		1380
Chr4	10420149	10420149	SNV	description=SNV G -> A	downstream_gene_variant		1376
Chr4	10420155	10420155	SNV	description=SNV A -> T	downstream_gene_variant		1370
Chr4	10420161	10420161	SNV	description=SNV C -> T	downstream_gene_variant		1364
Chr4	10420172	10420172	SNV	description=SNV A -> T	downstream_gene_variant		1353
Chr4	10420185	10420185	SNV	description=SNV A -> T	downstream_gene_variant		1340
Chr4	10420200	10420200	SNV	description=SNV G -> A	downstream_gene_variant		1325
Chr4	10420215	10420215	SNV	description=SNV A -> C	downstream_gene_variant		1310
Chr4	10420224	10420224	SNV	description=SNV C -> T	downstream_gene_variant		1301
Chr4	10420230	10420230	SNV	description=SNV C -> A	downstream_gene_variant		1295
Chr4	10420233	10420233	SNV	description=SNV A -> C	downstream_gene_variant		1292
Chr4	10420237	10420239	deletion	description=deletion ATT -> A	downstream_gene_variant		1287
Chr4	10420238	10420238	SNV	description=SNV T -> A	downstream_gene_variant		1287
Chr4	10420240	10420240	SNV	description=SNV A -> T	downstream_gene_variant		1285
Chr4	10420241	10420241	SNV	description=SNV A -> T	downstream_gene_variant		1284
Chr4	10420244	10420244	SNV	description=SNV T -> C%2CSNV T -> G	downstream_gene_variant		1281
Chr4	10420247	10420247	SNV	description=SNV G -> A	downstream_gene_variant		1278
Chr4	10420260	10420260	SNV	description=SNV G -> A	downstream_gene_variant		1265
Chr4	10420269	10420269	insertion	description=insertion T -> TG	downstream_gene_variant		1255
Chr4	10420332	10420332	SNV	description=SNV T -> A	splice_region_variant			c.3549T>A
Chr4	10420337	10420337	SNV	description=SNV C -> T	downstream_gene_variant		1188
Chr4	10420338	10420338	SNV	description=SNV A -> T	downstream_gene_variant		1187
Chr4	10420347	10420347	SNV	description=SNV C -> G	downstream_gene_variant		1178
Chr4	10420364	10420364	SNV	description=SNV A -> T	downstream_gene_variant		1161
Chr4	10420366	10420366	SNV	description=SNV G -> A	downstream_gene_variant		1159
Chr4	10420374	10420375	deletion	description=deletion GT -> G	downstream_gene_variant		1150
Chr4	10420380	10420380	SNV	description=SNV A -> G	downstream_gene_variant		1145
Chr4	10420388	10420388	SNV	description=SNV C -> T	downstream_gene_variant		1137
Chr4	10420405	10420405	SNV	description=SNV G -> A	splice_region_variant			c.3549G>A
Chr4	10420420	10420420	SNV	description=SNV G -> T	missense_variant	MISSENSE	cGt/cTt	p.Arg1187Leu/c.3560G>T
Chr4	10420424	10420424	SNV	description=SNV T -> G	synonymous_variant	SILENT	ctT/ctG	p.Leu1188Leu/c.3564T>G
Chr4	10420439	10420439	SNV	description=SNV T -> A	synonymous_variant	SILENT	acT/acA	p.Thr1193Thr/c.3579T>A
Chr4	10420451	10420451	SNV	description=SNV T -> G	synonymous_variant	SILENT	gtT/gtG	p.Val1197Val/c.3591T>G
Chr4	10420452	10420452	SNV	description=SNV C -> T	synonymous_variant	SILENT	Cta/Tta	p.Leu1198Leu/c.3592C>T
Chr4	10420485	10420485	SNV	description=SNV T -> G	splice_region_variant			c.3619T>G
Chr4	10420502	10420502	SNV	description=SNV T -> C	downstream_gene_variant		1023
Chr4	10420503	10420503	SNV	description=SNV T -> G	downstream_gene_variant		1022
Chr4	10420510	10420510	SNV	description=SNV A -> G	downstream_gene_variant		1015
Chr4	10420525	10420525	SNV	description=SNV A -> C	downstream_gene_variant		1000
Chr4	10420530	10420530	insertion	description=insertion T -> TA	downstream_gene_variant		994
Chr4	10420531	10420531	SNV	description=SNV A -> G	downstream_gene_variant		994
Chr4	10420534	10420534	SNV	description=SNV A -> C	downstream_gene_variant		991
Chr4	10420535	10420535	SNV	description=SNV G -> T	downstream_gene_variant		990
Chr4	10420542	10420542	SNV	description=SNV T -> G	downstream_gene_variant		983
Chr4	10420566	10420566	SNV	description=SNV T -> C	synonymous_variant	SILENT	Tta/Cta	p.Leu1208Leu/c.3622T>C
Chr4	10420580	10420580	SNV	description=SNV G -> T	missense_variant	MISSENSE	gaG/gaT	p.Glu1212Asp/c.3636G>T
Chr4	10420583	10420583	SNV	description=SNV A -> G	synonymous_variant	SILENT	caA/caG	p.Gln1213Gln/c.3639A>G
Chr4	10420629	10420629	SNV	description=SNV C -> T	missense_variant	MISSENSE	Cct/Tct	p.Pro1229Ser/c.3685C>T
Chr4	10420637	10420637	SNV	description=SNV C -> T	synonymous_variant	SILENT	taC/taT	p.Tyr1231Tyr/c.3693C>T
Chr4	10420640	10420640	SNV	description=SNV C -> T	synonymous_variant	SILENT	ttC/ttT	p.Phe1232Phe/c.3696C>T
Chr4	10420658	10420658	SNV	description=SNV T -> A	synonymous_variant	SILENT	atT/atA	p.Ile1238Ile/c.3714T>A
Chr4	10420669	10420669	SNV	description=SNV A -> G	splice_region_variant			c.3723A>G
Chr4	10420677	10420677	insertion	description=insertion T -> TG	downstream_gene_variant		847
Chr4	10420681	10420681	SNV	description=SNV T -> A	downstream_gene_variant		844
Chr4	10420682	10420682	SNV	description=SNV C -> T	downstream_gene_variant		843
Chr4	10420687	10420687	SNV	description=SNV G -> C%2CSNV G -> A	downstream_gene_variant		838
Chr4	10420688	10420688	SNV	description=SNV G -> A	downstream_gene_variant		837
Chr4	10420691	10420691	SNV	description=SNV A -> G	downstream_gene_variant		834
Chr4	10420695	10420695	SNV	description=SNV T -> A	downstream_gene_variant		830
Chr4	10420697	10420697	SNV	description=SNV A -> C	downstream_gene_variant		828
Chr4	10420705	10420705	SNV	description=SNV C -> T	downstream_gene_variant		820
Chr4	10420706	10420706	insertion	description=insertion A -> AG	downstream_gene_variant		818
Chr4	10420711	10420711	SNV	description=SNV A -> G	downstream_gene_variant		814
Chr4	10420714	10420715	deletion	description=deletion AG -> A	downstream_gene_variant		810
Chr4	10420715	10420715	SNV	description=SNV G -> T	downstream_gene_variant		810
Chr4	10420717	10420717	SNV	description=SNV T -> G	downstream_gene_variant		808
Chr4	10420721	10420721	SNV	description=SNV G -> T	downstream_gene_variant		804
Chr4	10420726	10420726	SNV	description=SNV C -> T	downstream_gene_variant		799
Chr4	10420738	10420738	insertion	description=insertion G -> GA	downstream_gene_variant		786
Chr4	10420741	10420741	SNV	description=SNV T -> A	downstream_gene_variant		784
Chr4	10420743	10420744	substitution,deletion	description=substitution TC -> CC%2Cdeletion TC -> T	downstream_gene_variant		782
Chr4	10420745	10420746	deletion	description=deletion AT -> A	downstream_gene_variant		779
Chr4	10420748	10420750	deletion	description=deletion TCA -> T	downstream_gene_variant		776
Chr4	10420750	10420750	SNV	description=SNV A -> C	downstream_gene_variant		775
Chr4	10420751	10420751	SNV	description=SNV C -> T%2CSNV C -> A	downstream_gene_variant		774
Chr4	10420754	10420755	deletion	description=deletion CT -> C	downstream_gene_variant		770
Chr4	10420757	10420757	SNV	description=SNV C -> T	downstream_gene_variant		768
Chr4	10420758	10420758	SNV	description=SNV T -> C	downstream_gene_variant		767
Chr4	10420762	10420762	SNV	description=SNV T -> A	downstream_gene_variant		763
Chr4	10420775	10420775	SNV	description=SNV T -> C	missense_variant	MISSENSE	Tgt/Cgt	p.Cys1243Arg/c.3727T>C
Chr4	10420798	10420798	SNV	description=SNV A -> T	synonymous_variant	SILENT	gcA/gcT	p.Ala1250Ala/c.3750A>T
Chr4	10420828	10420828	SNV	description=SNV G -> A	synonymous_variant	SILENT	tcG/tcA	p.Ser1260Ser/c.3780G>A
Chr4	10420831	10420831	SNV	description=SNV T -> G	synonymous_variant	SILENT	ctT/ctG	p.Leu1261Leu/c.3783T>G
Chr4	10420845	10420845	SNV	description=SNV G -> A	missense_variant	MISSENSE	cGt/cAt	p.Arg1266His/c.3797G>A
Chr4	10420856	10420856	SNV	description=SNV C -> T	missense_variant	MISSENSE	Cgc/Tgc	p.Arg1270Cys/c.3808C>T
Chr4	10420858	10420858	SNV	description=SNV C -> T%2CSNV C -> A	synonymous_variant	SILENT	cgC/cgT	p.Arg1270Arg/c.3810C>T
Chr4	10420859	10420859	SNV	description=SNV G -> C	missense_variant	MISSENSE	Gac/Cac	p.Asp1271His/c.3811G>C
Chr4	10420860	10420860	SNV	description=SNV A -> C	missense_variant	MISSENSE	gAc/gCc	p.Asp1271Ala/c.3812A>C
Chr4	10420868	10420868	SNV	description=SNV C -> T	missense_variant	MISSENSE	Ctt/Ttt	p.Leu1274Phe/c.3820C>T
Chr4	10420873	10420873	SNV	description=SNV A -> C	synonymous_variant	SILENT	atA/atC	p.Ile1275Ile/c.3825A>C
Chr4	10420894	10420894	SNV	description=SNV G -> T	synonymous_variant	SILENT	tcG/tcT	p.Ser1282Ser/c.3846G>T
Chr4	10420909	10420909	SNV	description=SNV T -> G	synonymous_variant	SILENT	ccT/ccG	p.Pro1287Pro/c.3861T>G
Chr4	10420922	10420922	SNV	description=SNV A -> G	missense_variant	MISSENSE	Acc/Gcc	p.Thr1292Ala/c.3874A>G
Chr4	10420927	10420927	SNV	description=SNV T -> G	missense_variant	MISSENSE	atT/atG	p.Ile1293Met/c.3879T>G
Chr4	10420939	10420939	insertion	description=insertion C -> CCTT	3_prime_UTR_variant		4	c.*4_*5insCTT
Chr4	10420941	10420941	SNV	description=SNV G -> A	3_prime_UTR_variant		5	c.*5G>A
Chr4	10420957	10420957	SNV	description=SNV T -> C	3_prime_UTR_variant		21	c.*21T>C
Chr4	10420964	10420964	SNV	description=SNV T -> A	3_prime_UTR_variant		28	c.*28T>A
Chr4	10420975	10420975	SNV	description=SNV C -> T	3_prime_UTR_variant		39	c.*39C>T
Chr4	10420980	10420980	SNV	description=SNV A -> T	3_prime_UTR_variant		44	c.*44A>T
Chr4	10420985	10420985	insertion	description=insertion T -> TCATCTAAA%2Cinsertion T -> TCATCCAAA	3_prime_UTR_variant		50	c.*50_*51insCATCTAAA
Chr4	10420987	10420987	insertion,SNV	description=insertion G -> GCCGACATGGGC%2Cinsertion G -> GCCGACATAAGC%2Cinsertion G -> GCCGACATGAGC%2CSNV G -> A	3_prime_UTR_variant		52	c.*52_*53insCCGACATGGGC	NLM1	protein_coding	CODING	AT4G19030.1		3)"%2C"downstream_gene_variant(MODIFIER		538
Chr4	10421005	10421008	deletion	description=deletion GTTC -> G	3_prime_UTR_variant		70	c.*70_*72delTTC										296	NLM1	protein_coding	CODING	AT4G19030.1		4)"]%2C"meta":{"Number":"."%2C"Type":"String"%2C"Description":"Predicted effects for this variant.Format: 'Effect ( Effect_Impact	Functional_Class	Codon_Change	Amino_Acid_Change	Amino_Acid_length	Gene_Name	Transcript_BioType	Gene_Coding	Transcript_ID	Exon_Rank	Genotype_Number [	ERRORS	WARNINGS ] )' "}}
Chr4	10421007	10421008	deletion	description=deletion TC -> T	3_prime_UTR_variant		72	c.*72delC
Chr4	10421008	10421008	SNV	description=SNV C -> T	3_prime_UTR_variant		72	c.*72C>T
Chr4	10421009	10421009	SNV	description=SNV T -> A	3_prime_UTR_variant		73	c.*73T>A
Chr4	10421010	10421010	SNV	description=SNV T -> G	3_prime_UTR_variant		74	c.*74T>G
Chr4	10421029	10421029	SNV	description=SNV G -> A	3_prime_UTR_variant		93	c.*93G>A
Chr4	10421030	10421030	SNV	description=SNV T -> A	3_prime_UTR_variant		94	c.*94T>A
Chr4	10421033	10421033	insertion	description=insertion A -> ATT	3_prime_UTR_variant		98	c.*98_*99insTT
Chr4	10421040	10421040	SNV	description=SNV C -> T	3_prime_UTR_variant		104	c.*104C>T
Chr4	10421094	10421094	SNV	description=SNV A -> G	3_prime_UTR_variant		158	c.*158A>G
Chr4	10421109	10421109	SNV	description=SNV T -> G	3_prime_UTR_variant		173	c.*173T>G
Chr4	10421122	10421122	SNV	description=SNV C -> T	3_prime_UTR_variant		186	c.*186C>T
Chr4	10421127	10421127	SNV	description=SNV A -> G	3_prime_UTR_variant		191	c.*191A>G
Chr4	10421128	10421128	SNV	description=SNV T -> G	3_prime_UTR_variant		192	c.*192T>G
Chr4	10421135	10421135	SNV	description=SNV T -> A	3_prime_UTR_variant		199	c.*199T>A
Chr4	10421147	10421147	SNV	description=SNV C -> T	3_prime_UTR_variant		211	c.*211C>T
Chr4	10421149	10421149	SNV	description=SNV A -> G	3_prime_UTR_variant		213	c.*213A>G
Chr4	10421151	10421151	SNV	description=SNV T -> A	3_prime_UTR_variant		215	c.*215T>A
Chr4	10421162	10421162	SNV	description=SNV T -> G	3_prime_UTR_variant		226	c.*226T>G
Chr4	10421167	10421167	SNV	description=SNV T -> C	3_prime_UTR_variant		231	c.*231T>C
Chr4	10421170	10421170	SNV	description=SNV T -> G	3_prime_UTR_variant		234	c.*234T>G
Chr4	10421189	10421189	SNV	description=SNV T -> G	3_prime_UTR_variant		253	c.*253T>G
Chr4	10421198	10421198	SNV	description=SNV T -> G	3_prime_UTR_variant		262	c.*262T>G
Chr4	10421207	10421207	insertion	description=insertion A -> AT	3_prime_UTR_variant		272	c.*272_*273insT
Chr4	10421208	10421208	SNV	description=SNV C -> T	3_prime_UTR_variant		272	c.*272C>T
Chr4	10421209	10421209	SNV	description=SNV A -> C	3_prime_UTR_variant		273	c.*273A>C

## Sheet: RRS motif and NLS
Data S2. Natural variations of CMT2
Position	SNPs	Variation	Variation type	Motif	Note
Chr4:10414843..10414843	SNV G -> A	Pro106Pro	synonymous_variant	motif1, LRRSPRF
Chr4:10414847..10414847	SNV T -> C	Phe108Leu	missense_variant	motif1, LRRSPRF
Chr4:10414992..10414992	SNV T -> C	Phe156Ser	missense_variant	motif2, LRRSPRF
Chr4:10414992..10414992	SNV T -> A	Phe156Tyr	missense_variant	motif2, LRRSPRF
Chr4:10415530..10415530	SNV G -> A	Arg262Arg	synonymous_variant	motif3, MRRSQRF
Chr4:10415640..10415640	SNV G -> A	Arg299Lys	missense_variant	motif4, FRRSTRL	R->K
Chr4:10415056..10415056	SNV G -> A	Ser177Ser	synonymous_variant	NLS1,GSRKRKSNSAL
Chr4:10415071..10415071	SNV T -> C	Ser182Ser	synonymous_variant	NLS1,GSRKRKSNSAL
Chr4:10415076..10415076	SNV G -> T	Ser184Ile	missense_variant	NLS1,GSRKRKSNSAL	still NLS, score 6
Chr4:10415081..10415081	SNV C -> A	Leu186Ile	missense_variant	NLS1,GSRKRKSNSAL	still NLS, score 6
