# Supplementary material for: Substrate specificity and protein stability drive the divergence of plant-specific DNA methyltransferases
Source: Sci Adv. 2024 Nov 6;10(45):eadr2222. doi: 10.1126/sciadv.adr2222 (PMC11540031; doi:10.1126/sciadv.adr2222)
Supplement: Supplementary file 2 — Data S1 to S3 [file sciadv.adr2222_data_s1_to_s3.zip › adr2222_data_S3.xlsx]

## Sheet: Primers for cloning
Data S3. Primers used in this study
Gene Name	Gene ID	Primer Name	Primer Sequence (5'→3')
CMT2	AT4G19020	gCMT2-F	ATTCGAGCTCGGTACCCGGGCGACATGAGGAAGAGTCTGAAGG
CMT2	AT4G19020	gCMT2-R	CGACTCTAGAGGATCCATGAGGAATGGTTTCTTGAAGCTG
CMT2	AT4G19020	V1200R-F	GTTCTAACAcggCCAACATGCCAC
CMT2	AT4G19020	V1200R-R	GGCATGTTGGccgTGTTAGAACGGTT
CMT2	AT4G19020	gCMT2DN-F	tttatattctctgATGGTCCAAGAGCAGAACAAACGT
CMT2	AT4G19020	gCMT2N-R	TCGACTCTAGAGGATcCACTCTTAGATTTGCGTTCctga
CMT3	AT1G69770	gCMT3-F	ATGACCATGATTACGAATTCgatggtgatacagagacactact
CMT3	AT1G69770	gCMT3-R	TTCTTCTCCTTTACTGTCGACTGCAAGCTCGGAAGGAAGAG
CMT3	AT1G69770	gCMT3DN-F	ttctctgactcaatcATGAAAGTTGAGATCATTCGTGCTC
CMT2	AT4G19020	CMT2N-CMT3DN-F	actcaatcATGTTATCGCCGGCCAAAT
CMT3	AT1G69770	CMT2N-CMT3DN-R	ATAACATgattgagtcagagaatcgaagg
CMT3	AT1G69770	CMT3N-CMT2DN-F	GGATGACGAAAAAGTTGAGATCATTCGTGC
CMT2	AT4G19020	CMT3N-CMT2DN-R	AACTTTTTCGTCATCCcttcaaaaacat
Amborella trichopoda CMT2	AMTR_s00048p00181490	AmtriCMT2-F	ttctgattaacagATGGAGGACCGTAAAGTGCTT
Amborella trichopoda CMT2	AMTR_s00048p00181490	AmtriCMT2-R	GCGAATTGGTCGACTCTAGACTCAACCTCAGAAGAAGAAGAAGAAG
Amborella trichopoda CMT2	AMTR_s00048p00181490	AmtriCMT2DN-F	ttctgattaacagATGTCCCCTGATTCTGTGTG
Chara braunii CMT3	CBR_g36290	CbCMT3-F	ttctgattaacagATGCCTGCTCTAAGTTTGCG
Chara braunii CMT3	CBR_g36290	CbCMT3-R	GCGAATTGGTCGACTCTAGATCGGTGTTGCTTTCCCTTCC
Marchantia polymorpha CMT3	Mp6g08650/Mapoly0060s0056	MpCMT3-F	ttctgattaacagATGTCCCGAAAATTGGAGAGT
Marchantia polymorpha CMT3	Mp6g08650/Mapoly0060s0056	MpCMT3-R	GGCGAATTGGTCGACTCTAGATCTGTCTAGATCTAGTAGACAATAAG

## Sheet: Primers for qPCR
Data S3. Primers used in this study
Gene Name	Gene ID	Primer Name	Primer Sequence (5'→3')
Cluster4	AT4G27930	Cluster4-F	CGTCCTCAAAGTTCCAGA
		Cluster4-R	GGTATTCTCCATCCCAAAG
Copia89	AT1G36185/AT1TE44380	Copia89-F	ACATCCTCCACAGATCACCCT
		Copia89-R	TCCGACAGCCTCCTTACCC
Copia18A	AT5G35935/AT5TE50260	Copia18A-F	ACCTTTGCGGTTCATTGTTT
		Copia18A-R	GACCTTGCCCTGGGTTATTC
Copia11	AT3G44215/AT3TE64435	Copia11-F	TTGGAGACTAATCATACTTGGGAC
		Copia11-R	TAACCTTTGGCAACGAGACG
Copia47	AT4G20365/AT4TE50435	Copia47-F	CAGAGCCTGGTTTGATAAGT
		Copia47-R	CTCTGCCAATAGATTCGATAA
ACT7	AT5G09810	ACT7-F	CCTTCCAACAGATGTGGATTTC
		ACT7-R	GTTCAATTCCCATCTCAACTAGG
